# Supplementary material for: (2E)-4-tert-Butyl-2-(4-meth­oxy­benzyl­idene)-3,4-dihydro­naphthalen-1(2H)-one
Source: Acta Crystallogr Sect E Struct Rep Online. 2011 Jun 25;67(Pt 7):o1828. doi: 10.1107/S1600536811021969 (PMC3151781; doi:10.1107/S1600536811021969)
Supplement: Supplementary file 1 [file e-67-o1828-sup1.cif]

##############################################################################
#                                                                            #
# This CIF contains the data in a paper accepted for publication in          #
# Acta Crystallographica Section E. It conforms to the requirements of       #
# Notes for Authors for Acta Crystallographica Section E, and has been       #
# peer reviewed under the auspices of the IUCr Commission on Journals.       #
#                                                                            #
# Full details of the Crystallographic Information File format               #
# are given in the paper "The Crystallographic Information File (CIF):       #
# a New Standard Archive File for Crystallography" by S. R. Hall, F. H.      #
# Allen and I. D. Brown [Acta Cryst. (1991), A47, 655-685].                  #
#                                                                            #
# The current version of the core CIF dictionary is obtainable from          #
# ftp://ftp.iucr.org/pub/cif_core.dic.                                       #
#                                                                            #
# Software is freely available for graphical display of the structure(s)     #
# in this CIF. For information consult the CIF software page                 #
# http://www.iucr.org/resources/cif/software.                                #
#                                                                            #
# This file may be used for bona fide research purposes within the           #
# scientific community so long as proper attribution is given to the journal # 
# article from which it was obtained.                                        #
#                                                                            #
##############################################################################
data_I
_audit_creation_method     SHELXL-97
_chemical_name_systematic
;
(2<i>E</i>)-4-<i>tert</i>-butyl-2-(4-methoxybenzylidene)-3,4-
dihydronaphthalen-1(2<i>H</i>)-one
;
_chemical_name_common     ?
_chemical_formula_moiety     'C22 H24 O2'
_chemical_formula_sum     'C22 H24 O2'
_chemical_formula_iupac     'C22 H24 O2'
_chemical_formula_weight     320.41
_chemical_melting_point     ?
_symmetry_cell_setting     orthorhombic
_symmetry_space_group_name_H-M     'P c a 21'
_symmetry_space_group_name_hall     'P 2c -2ac'
loop_
    _symmetry_equiv_pos_as_xyz
    'x, y, z'
    '-x, -y, z+1/2'
    'x+1/2, -y, z'
    '-x+1/2, y, z+1/2'
_cell_length_a     11.2265(2)
_cell_length_b     21.7630(5)
_cell_length_c     14.8001(4)
_cell_angle_alpha     90.00
_cell_angle_beta     90.00
_cell_angle_gamma     90.00
_cell_volume     3615.99(14)
_cell_formula_units_Z     8
_cell_measurement_reflns_used     256
_cell_measurement_theta_min     2.4
_cell_measurement_theta_max     25.8
_cell_measurement_temperature     296(2)
_exptl_crystal_description     prism
_exptl_crystal_colour     colourless
_exptl_crystal_size_max     0.24
_exptl_crystal_size_mid     0.17
_exptl_crystal_size_min     0.16
_exptl_crystal_density_diffrn     1.177
_exptl_crystal_density_meas     ?
_exptl_crystal_density_method     'not measured'
_exptl_crystal_F_000     1376
_exptl_absorpt_coefficient_mu     0.074
_exptl_absorpt_correction_type     none
_exptl_absorpt_process_details     ?
_exptl_absorpt_correction_T_min     ?
_exptl_absorpt_correction_T_max     ?
_exptl_special_details
;
;
_diffrn_ambient_temperature     296(2)
_diffrn_radiation_type     MoK\a
_diffrn_radiation_wavelength     0.71073
_diffrn_radiation_source     'fine-focus sealed tube'
_diffrn_radiation_monochromator     graphite
_diffrn_measurement_device_type     'Bruker APEXII CCD detector'
_diffrn_measurement_method     '\w and \f'
_diffrn_detector_area_resol_mean     ?
_diffrn_reflns_number     20114
_diffrn_reflns_av_R_equivalents     0.0333
_diffrn_reflns_av_sigmaI/netI     0.0390
_diffrn_reflns_theta_min     0.94
_diffrn_reflns_theta_max     26.50
_diffrn_reflns_theta_full     26.50
_diffrn_measured_fraction_theta_max     1.000
_diffrn_measured_fraction_theta_full     1.000
_diffrn_reflns_limit_h_min     -13
_diffrn_reflns_limit_h_max     14
_diffrn_reflns_limit_k_min     -24
_diffrn_reflns_limit_k_max     27
_diffrn_reflns_limit_l_min     -16
_diffrn_reflns_limit_l_max     18
_diffrn_standards_number     ?
_diffrn_standards_interval_count     ?
_diffrn_standards_interval_time     ?
_diffrn_standards_decay_%     ?
_refine_special_details
;
Refinement of <i>F</i>^2^ against ALL reflections. The weighted <i>R</i>-factor
<i>wR</i> and goodness of fit <i>S</i> are based on <i>F</i>^2^, conventional
<i>R</i>-factors <i>R</i> are based on <i>F</i>, with <i>F</i> set to zero for
negative <i>F</i>^2^. The threshold expression of <i>F</i>^2^ >
\s(<i>F</i>^2^) is used only for calculating <i>R</i>-factors(gt) <i>etc</i>.
and is not relevant to the choice of reflections for refinement.
<i>R</i>-factors based on <i>F</i>^2^ are statistically about twice as large
as those based on <i>F</i>, and <i>R</i>- factors based on ALL data will be
even larger.
;
_reflns_number_total     6654
_reflns_number_gt     4552
_reflns_threshold_expression     I>2\s(I)
_refine_ls_structure_factor_coef     Fsqd
_refine_ls_matrix_type     full
_refine_ls_R_factor_all     0.0863
_refine_ls_R_factor_gt     0.0556
_refine_ls_wR_factor_gt     0.1322
_refine_ls_wR_factor_ref     0.1473
_refine_ls_goodness_of_fit_ref     1.029
_refine_ls_restrained_S_all     1.029
_refine_ls_number_reflns     6654
_refine_ls_number_parameters     441
_refine_ls_number_restraints     1
_refine_ls_hydrogen_treatment     constr
_refine_ls_weighting_scheme     calc
_refine_ls_weighting_details
         'calc w=1/[\s^2^(Fo^2^)+(0.0880P)^2^+0.0000P] where P=(Fo^2^+2Fc^2^)/3'
_atom_sites_solution_hydrogens     geom
_atom_sites_solution_primary     direct
_atom_sites_solution_secondary     difmap
_refine_ls_shift/su_max     0.011
_refine_ls_shift/su_mean     0.001
_refine_diff_density_max     0.409
_refine_diff_density_min     -0.213
_refine_ls_extinction_method     none
_refine_ls_extinction_coef     ?
loop_
    _atom_type_symbol
    _atom_type_description
    _atom_type_scat_dispersion_real
    _atom_type_scat_dispersion_imag
    _atom_type_scat_source
    'C' 'C' 0.0033 0.0016
                         'International Tables Vol C Tables 4.2.6.8 and 6.1.1.4'
    'H' 'H' 0.0000 0.0000
                         'International Tables Vol C Tables 4.2.6.8 and 6.1.1.4'
    'O' 'O' 0.0106 0.0060
                         'International Tables Vol C Tables 4.2.6.8 and 6.1.1.4'
_computing_data_collection     'APEX2 (Bruker, 2005)'
_computing_cell_refinement     'SAINT (Bruker, 2005)'
_computing_data_reduction     'SAINT (Bruker, 2005)'
_computing_structure_solution     'SHELXS97 (Sheldrick, 2008)'
_computing_structure_refinement     'SHELXL97 (Sheldrick, 2008)'
_computing_molecular_graphics     'PLATON (Spek, 2009)'
_computing_publication_material     'publCIF (Westrip, 2010)'
loop_
    _atom_site_type_symbol
    _atom_site_label
    _atom_site_fract_x
    _atom_site_fract_y
    _atom_site_fract_z
    _atom_site_U_iso_or_equiv
    _atom_site_adp_type
    _atom_site_calc_flag
    _atom_site_refinement_flags
    _atom_site_occupancy
    _atom_site_symmetry_multiplicity
    _atom_site_disorder_assembly
    _atom_site_disorder_group
    C C100 0.6470(2) 0.38382(11) 0.4388(2) 0.0411(6) Uani d . 1 1 . .
    C C101 0.6110(2) 0.33059(12) 0.4851(2) 0.0532(7) Uani d . 1 1 . .
    C C102 0.6531(3) 0.27392(13) 0.4598(3) 0.0622(8) Uani d . 1 1 . .
    C C103 0.7326(3) 0.26978(13) 0.3892(3) 0.0641(9) Uani d . 1 1 . .
    C C104 0.7685(2) 0.32188(12) 0.3434(2) 0.0552(7) Uani d . 1 1 . .
    C C105 0.7248(2) 0.38008(11) 0.36673(19) 0.0424(6) Uani d . 1 1 . .
    C C106 0.7596(2) 0.43672(10) 0.31438(19) 0.0415(6) Uani d . 1 1 . .
    C C107 0.7704(3) 0.49220(11) 0.3798(2) 0.0429(7) Uani d . 1 1 . .
    C C108 0.6628(2) 0.50071(10) 0.4383(2) 0.0403(7) Uani d . 1 1 . .
    C C109 0.5989(2) 0.44403(12) 0.4701(2) 0.0440(7) Uani d . 1 1 . .
    C C110 0.6144(2) 0.55490(11) 0.4650(2) 0.0444(7) Uani d . 1 1 . .
    C C111 0.6550(2) 0.61823(12) 0.4470(2) 0.0439(7) Uani d . 1 1 . .
    C C112 0.7729(2) 0.63626(11) 0.4354(2) 0.0534(8) Uani d . 1 1 . .
    C C113 0.8008(2) 0.69646(12) 0.4200(2) 0.0605(8) Uani d . 1 1 . .
    C C114 0.7139(3) 0.74091(12) 0.4167(2) 0.0531(8) Uani d . 1 1 . .
    C C115 0.5966(3) 0.72479(12) 0.4296(2) 0.0577(8) Uani d . 1 1 . .
    C C116 0.5687(3) 0.66397(12) 0.4458(2) 0.0583(8) Uani d . 1 1 . .
    C C117 0.6807(2) 0.44838(12) 0.22824(19) 0.0475(7) Uani d . 1 1 . .
    C C118 0.6908(3) 0.39284(16) 0.1651(2) 0.0806(10) Uani d . 1 1 . .
    C C119 0.7281(4) 0.50413(15) 0.1770(3) 0.0739(12) Uani d . 1 1 . .
    C C120 0.5498(2) 0.45874(18) 0.2510(3) 0.0786(11) Uani d . 1 1 . .
    C C121 0.6667(3) 0.84831(13) 0.4022(3) 0.0801(11) Uani d . 1 1 . .
    C C201 0.6361(3) 1.16663(12) 0.0896(2) 0.0603(8) Uani d . 1 1 . .
    C C202 0.5944(3) 1.22365(14) 0.1102(3) 0.0714(10) Uani d . 1 1 . .
    C C203 0.5132(3) 1.23039(13) 0.1791(3) 0.0699(11) Uani d . 1 1 . .
    C C204 0.4739(2) 1.17962(12) 0.2283(2) 0.0579(8) Uani d . 1 1 . .
    C C205 0.5184(2) 1.12162(11) 0.20951(19) 0.0426(6) Uani d . 1 1 . .
    C C206 0.4829(2) 1.06589(11) 0.26467(19) 0.0407(6) Uani d . 1 1 . .
    C C207 0.4753(3) 1.00980(13) 0.2027(2) 0.0438(7) Uani d . 1 1 . .
    C C208 0.5855(2) 0.99897(10) 0.1451(2) 0.0378(7) Uani d . 1 1 . .
    C C209 0.6456(2) 1.05429(12) 0.1115(2) 0.0437(7) Uani d . 1 1 . .
    C C210 0.6308(2) 0.94469(11) 0.1232(2) 0.0442(7) Uani d . 1 1 . .
    C C211 0.5944(2) 0.88216(12) 0.1428(2) 0.0428(7) Uani d . 1 1 . .
    C C212 0.4772(2) 0.86312(12) 0.1611(2) 0.0476(7) Uani d . 1 1 . .
    C C213 0.4502(2) 0.80294(11) 0.1798(2) 0.0504(7) Uani d . 1 1 . .
    C C214 0.5383(3) 0.75867(12) 0.1790(2) 0.0496(8) Uani d . 1 1 . .
    C C215 0.6544(2) 0.77552(12) 0.1599(2) 0.0589(8) Uani d . 1 1 . .
    C C216 0.6790(2) 0.83588(12) 0.1417(2) 0.0547(7) Uani d . 1 1 . .
    C C217 0.5618(2) 1.05718(11) 0.3510(2) 0.0452(6) Uani d . 1 1 . .
    C C218 0.5489(3) 1.11228(14) 0.4134(2) 0.0682(9) Uani d . 1 1 . .
    C C219 0.5204(5) 1.00059(14) 0.4031(3) 0.0789(13) Uani d . 1 1 . .
    C C220 0.6944(2) 1.04974(16) 0.3289(2) 0.0761(11) Uani d . 1 1 . .
    C C221 0.5906(3) 0.65256(12) 0.1973(3) 0.0718(9) Uani d . 1 1 . .
    C C222 0.5994(2) 1.11478(12) 0.1365(2) 0.0406(7) Uani d . 1 1 . .
    H H101 0.5583 0.3338 0.5333 0.064 Uiso calc R 1 1 . .
    H H102 0.6281 0.2387 0.4900 0.075 Uiso calc R 1 1 . .
    H H103 0.7624 0.2316 0.3722 0.077 Uiso calc R 1 1 . .
    H H104 0.8228 0.3183 0.2962 0.066 Uiso calc R 1 1 . .
    H H106 0.8403 0.4290 0.2919 0.050 Uiso calc R 1 1 . .
    H H10A 0.8396 0.4863 0.4181 0.052 Uiso calc R 1 1 . .
    H H10B 0.7831 0.5293 0.3448 0.052 Uiso calc R 1 1 . .
    H H110 0.5456 0.5517 0.4998 0.053 Uiso calc R 1 1 . .
    H H112 0.8333 0.6071 0.4381 0.064 Uiso calc R 1 1 . .
    H H113 0.8800 0.7076 0.4116 0.073 Uiso calc R 1 1 . .
    H H115 0.5370 0.7544 0.4274 0.069 Uiso calc R 1 1 . .
    H H116 0.4897 0.6533 0.4563 0.070 Uiso calc R 1 1 . .
    H H11A 0.8092 0.4968 0.1594 0.111 Uiso calc R 1 1 . .
    H H11B 0.7245 0.5397 0.2152 0.111 Uiso calc R 1 1 . .
    H H11C 0.6804 0.5109 0.1241 0.111 Uiso calc R 1 1 . .
    H H11D 0.6521 0.4019 0.1088 0.121 Uiso calc R 1 1 . .
    H H11E 0.6532 0.3579 0.1926 0.121 Uiso calc R 1 1 . .
    H H11F 0.7733 0.3838 0.1543 0.121 Uiso calc R 1 1 . .
    H H12A 0.5066 0.4679 0.1967 0.118 Uiso calc R 1 1 . .
    H H12B 0.5428 0.4925 0.2924 0.118 Uiso calc R 1 1 . .
    H H12C 0.5177 0.4223 0.2783 0.118 Uiso calc R 1 1 . .
    H H12D 0.6148 0.8442 0.3510 0.120 Uiso calc R 1 1 . .
    H H12E 0.7072 0.8871 0.3992 0.120 Uiso calc R 1 1 . .
    H H12F 0.6207 0.8463 0.4568 0.120 Uiso calc R 1 1 . .
    H H201 0.6908 1.1623 0.0428 0.072 Uiso calc R 1 1 . .
    H H202 0.6205 1.2578 0.0779 0.086 Uiso calc R 1 1 . .
    H H203 0.4843 1.2693 0.1931 0.084 Uiso calc R 1 1 . .
    H H204 0.4176 1.1847 0.2739 0.070 Uiso calc R 1 1 . .
    H H206 0.4018 1.0737 0.2862 0.049 Uiso calc R 1 1 . .
    H H20A 0.4615 0.9736 0.2395 0.053 Uiso calc R 1 1 . .
    H H20B 0.4071 1.0147 0.1631 0.053 Uiso calc R 1 1 . .
    H H210 0.6996 0.9472 0.0884 0.053 Uiso calc R 1 1 . .
    H H212 0.4163 0.8921 0.1606 0.057 Uiso calc R 1 1 . .
    H H213 0.3721 0.7919 0.1931 0.060 Uiso calc R 1 1 . .
    H H215 0.7148 0.7463 0.1595 0.071 Uiso calc R 1 1 . .
    H H216 0.7572 0.8464 0.1277 0.066 Uiso calc R 1 1 . .
    H H21A 0.5970 1.1062 0.4662 0.102 Uiso calc R 1 1 . .
    H H21B 0.4669 1.1167 0.4309 0.102 Uiso calc R 1 1 . .
    H H21C 0.5744 1.1487 0.3824 0.102 Uiso calc R 1 1 . .
    H H21D 0.5608 0.9988 0.4602 0.118 Uiso calc R 1 1 . .
    H H21E 0.5382 0.9643 0.3688 0.118 Uiso calc R 1 1 . .
    H H21F 0.4360 1.0031 0.4131 0.118 Uiso calc R 1 1 . .
    H H22A 0.7213 1.0847 0.2950 0.114 Uiso calc R 1 1 . .
    H H22B 0.7059 1.0131 0.2937 0.114 Uiso calc R 1 1 . .
    H H22C 0.7391 1.0467 0.3840 0.114 Uiso calc R 1 1 . .
    H H22D 0.6287 0.6507 0.1394 0.108 Uiso calc R 1 1 . .
    H H22E 0.5534 0.6138 0.2101 0.108 Uiso calc R 1 1 . .
    H H22F 0.6489 0.6614 0.2430 0.108 Uiso calc R 1 1 . .
    O O10 0.51340(18) 0.44643(8) 0.52145(17) 0.0632(6) Uani d . 1 1 . .
    O O11 0.7524(2) 0.79948(8) 0.40158(18) 0.0742(7) Uani d . 1 1 . .
    O O20 0.73570(19) 1.05053(8) 0.06354(16) 0.0657(6) Uani d . 1 1 . .
    O O21 0.50231(18) 0.69992(8) 0.19669(16) 0.0639(6) Uani d . 1 1 . .
loop_
    _atom_site_aniso_label
    _atom_site_aniso_U_11
    _atom_site_aniso_U_22
    _atom_site_aniso_U_33
    _atom_site_aniso_U_12
    _atom_site_aniso_U_13
    _atom_site_aniso_U_23
    C100 0.0373(14) 0.0491(15) 0.0369(16) -0.0045(12) -0.0024(13) 0.0011(13)
    C101 0.0571(17) 0.0589(17) 0.0436(18) -0.0105(13) 0.0010(14) 0.0046(14)
    C102 0.074(2) 0.0477(16) 0.065(2) -0.0026(14) 0.0001(17) 0.0072(15)
    C103 0.070(2) 0.0445(15) 0.078(3) 0.0091(16) -0.0053(19) -0.0052(16)
    C104 0.0481(16) 0.0600(16) 0.058(2) 0.0076(13) -0.0010(14) -0.0029(15)
    C105 0.0349(14) 0.0490(13) 0.0433(17) 0.0012(11) -0.0073(12) -0.0024(12)
    C106 0.0301(12) 0.0516(14) 0.0429(16) 0.0020(11) 0.0038(11) -0.0047(12)
    C107 0.0359(15) 0.0509(14) 0.0420(19) -0.0005(11) 0.0009(13) -0.0037(13)
    C108 0.0369(17) 0.0494(18) 0.0347(18) -0.0027(10) 0.0020(16) -0.0018(10)
    C109 0.0373(16) 0.0582(17) 0.0366(18) -0.0070(12) 0.0006(14) -0.0034(13)
    C110 0.0425(16) 0.0555(17) 0.0353(18) 0.0003(12) 0.0009(13) -0.0046(13)
    C111 0.0478(17) 0.0484(15) 0.0356(17) 0.0019(13) 0.0002(14) -0.0067(13)
    C112 0.0429(16) 0.0490(15) 0.068(2) 0.0053(12) -0.0141(14) -0.0067(14)
    C113 0.0430(16) 0.0589(17) 0.079(2) -0.0047(13) -0.0091(15) -0.0010(16)
    C114 0.057(2) 0.0472(15) 0.056(2) 0.0006(13) -0.0072(15) 0.0006(14)
    C115 0.0543(18) 0.0510(16) 0.068(2) 0.0108(13) 0.0060(15) 0.0006(15)
    C116 0.0471(17) 0.0599(17) 0.068(2) 0.0043(13) 0.0112(15) 0.0004(16)
    C117 0.0410(14) 0.0669(16) 0.0345(15) 0.0031(12) 0.0009(11) -0.0042(13)
    C118 0.100(3) 0.094(2) 0.049(2) 0.008(2) -0.0109(19) -0.0183(19)
    C119 0.070(3) 0.097(3) 0.055(3) 0.0033(16) -0.002(2) 0.0214(18)
    C120 0.0443(17) 0.143(3) 0.049(2) 0.0093(18) -0.0089(15) 0.005(2)
    C121 0.089(2) 0.0523(17) 0.099(3) 0.0078(16) -0.002(2) 0.0062(18)
    C201 0.0626(19) 0.0606(17) 0.057(2) -0.0112(15) 0.0004(16) 0.0115(16)
    C202 0.078(2) 0.0596(19) 0.077(3) -0.0132(16) -0.007(2) 0.0219(18)
    C203 0.069(2) 0.0457(17) 0.095(3) 0.0081(16) -0.015(2) 0.0045(18)
    C204 0.0490(16) 0.0574(17) 0.067(2) 0.0017(13) -0.0032(14) -0.0039(15)
    C205 0.0347(13) 0.0511(14) 0.0419(17) -0.0028(11) -0.0076(11) 0.0005(13)
    C206 0.0302(12) 0.0524(15) 0.0396(16) -0.0021(10) 0.0037(11) -0.0001(12)
    C207 0.0363(16) 0.0539(14) 0.0412(18) -0.0112(11) 0.0025(13) -0.0006(14)
    C208 0.0363(17) 0.0478(18) 0.0292(17) -0.0069(10) -0.0042(15) -0.0009(11)
    C209 0.0442(17) 0.0560(17) 0.0307(16) -0.0095(13) -0.0025(14) -0.0017(12)
    C210 0.0385(14) 0.0583(17) 0.0357(18) -0.0052(13) 0.0012(12) 0.0000(13)
    C211 0.0386(15) 0.0543(16) 0.0356(17) -0.0007(12) -0.0044(13) -0.0004(13)
    C212 0.0398(14) 0.0554(15) 0.0475(17) 0.0015(11) -0.0014(12) -0.0041(13)
    C213 0.0381(14) 0.0539(16) 0.059(2) -0.0064(12) 0.0039(12) -0.0030(14)
    C214 0.0522(19) 0.0525(16) 0.0440(19) -0.0039(13) -0.0036(14) -0.0060(13)
    C215 0.0524(18) 0.0563(16) 0.068(2) 0.0093(14) -0.0005(15) -0.0010(16)
    C216 0.0412(15) 0.0617(17) 0.061(2) 0.0008(13) 0.0061(14) 0.0001(15)
    C217 0.0412(14) 0.0563(15) 0.0381(16) 0.0012(11) 0.0046(12) -0.0027(12)
    C218 0.081(2) 0.0767(19) 0.047(2) 0.0087(17) -0.0085(17) -0.0109(16)
    C219 0.113(3) 0.068(2) 0.055(3) -0.0074(17) -0.014(2) 0.0202(17)
    C220 0.0406(16) 0.140(3) 0.047(2) 0.0144(16) -0.0090(14) -0.011(2)
    C221 0.088(2) 0.0556(17) 0.072(2) 0.0082(16) -0.0092(19) 0.0044(16)
    C222 0.0353(14) 0.0508(15) 0.0356(17) -0.0079(12) -0.0090(12) 0.0023(13)
    O10 0.0586(12) 0.0677(12) 0.0632(15) -0.0089(10) 0.0251(11) -0.0067(10)
    O11 0.0702(13) 0.0505(11) 0.102(2) -0.0034(10) 0.0021(13) 0.0043(11)
    O20 0.0656(13) 0.0721(12) 0.0595(15) -0.0131(11) 0.0297(12) -0.0007(11)
    O21 0.0692(13) 0.0507(11) 0.0718(16) -0.0028(9) -0.0004(11) 0.0006(11)
_geom_special_details
;
All e.s.d.'s (except the e.s.d. in the dihedral angle between two l.s. planes)
are estimated using the full covariance matrix. The cell e.s.d.'s are taken
into account individually in the estimation of e.s.d.'s in distances, angles
and torsion angles; correlations between e.s.d.'s in cell parameters are only
used when they are defined by crystal symmetry. An approximate (isotropic)
treatment of cell e.s.d.'s is used for estimating e.s.d.'s involving l.s.
planes.
;
loop_
    _geom_bond_atom_site_label_1
    _geom_bond_atom_site_label_2
    _geom_bond_site_symmetry_2
    _geom_bond_distance
    _geom_bond_publ_flag
    C100 C101 . 1.405(4) ?
    C100 C105 . 1.381(4) ?
    C101 H101 . 0.9300 ?
    C101 C102 . 1.373(4) ?
    C102 H102 . 0.9300 ?
    C102 C103 . 1.378(5) ?
    C103 H103 . 0.9300 ?
    C104 H104 . 0.9300 ?
    C104 C103 . 1.381(4) ?
    C105 C104 . 1.402(3) ?
    C106 H106 . 0.9800 ?
    C106 C117 . 1.573(4) ?
    C106 C107 . 1.553(4) ?
    C106 C105 . 1.508(3) ?
    C107 H10B . 0.9700 ?
    C107 H10A . 0.9700 ?
    C108 C109 . 1.502(3) ?
    C108 C107 . 1.498(4) ?
    C108 C110 . 1.357(3) ?
    C109 C100 . 1.491(4) ?
    C110 H110 . 0.9300 ?
    C110 C111 . 1.476(4) ?
    C111 C112 . 1.392(4) ?
    C111 C116 . 1.389(4) ?
    C112 H112 . 0.9300 ?
    C113 H113 . 0.9300 ?
    C113 C114 . 1.375(4) ?
    C113 C112 . 1.366(4) ?
    C115 H115 . 0.9300 ?
    C115 C116 . 1.381(4) ?
    C115 C114 . 1.375(4) ?
    C116 H116 . 0.9300 ?
    C117 C118 . 1.532(4) ?
    C117 C119 . 1.527(4) ?
    C117 C120 . 1.525(4) ?
    C118 H11F . 0.9600 ?
    C118 H11E . 0.9600 ?
    C118 H11D . 0.9600 ?
    C119 H11C . 0.9600 ?
    C119 H11B . 0.9600 ?
    C119 H11A . 0.9600 ?
    C120 H12C . 0.9600 ?
    C120 H12B . 0.9600 ?
    C120 H12A . 0.9600 ?
    C121 H12F . 0.9600 ?
    C121 H12E . 0.9600 ?
    C121 H12D . 0.9600 ?
    C201 H201 . 0.9300 ?
    C201 C202 . 1.361(4) ?
    C202 H202 . 0.9300 ?
    C202 C203 . 1.375(5) ?
    C203 H203 . 0.9300 ?
    C204 H204 . 0.9300 ?
    C204 C203 . 1.395(5) ?
    C205 C204 . 1.386(4) ?
    C206 H206 . 0.9800 ?
    C206 C217 . 1.566(4) ?
    C206 C207 . 1.529(4) ?
    C206 C205 . 1.515(3) ?
    C207 H20B . 0.9700 ?
    C207 H20A . 0.9700 ?
    C208 C207 . 1.521(4) ?
    C208 C209 . 1.467(4) ?
    C208 C210 . 1.326(3) ?
    C210 H210 . 0.9300 ?
    C210 C211 . 1.450(4) ?
    C211 C212 . 1.406(4) ?
    C211 C216 . 1.385(4) ?
    C212 H212 . 0.9300 ?
    C212 C213 . 1.372(4) ?
    C213 H213 . 0.9300 ?
    C214 C215 . 1.383(4) ?
    C214 C213 . 1.381(4) ?
    C215 H215 . 0.9300 ?
    C216 H216 . 0.9300 ?
    C216 C215 . 1.369(4) ?
    C217 C220 . 1.534(4) ?
    C217 C219 . 1.526(4) ?
    C217 C218 . 1.520(4) ?
    C218 H21C . 0.9600 ?
    C218 H21B . 0.9600 ?
    C218 H21A . 0.9600 ?
    C219 H21F . 0.9600 ?
    C219 H21E . 0.9600 ?
    C219 H21D . 0.9600 ?
    C220 H22C . 0.9600 ?
    C220 H22B . 0.9600 ?
    C220 H22A . 0.9600 ?
    C221 H22F . 0.9600 ?
    C221 H22E . 0.9600 ?
    C221 H22D . 0.9600 ?
    C222 C209 . 1.462(4) ?
    C222 C205 . 1.421(4) ?
    C222 C201 . 1.387(4) ?
    O10 C109 . 1.226(3) ?
    O11 C121 . 1.434(4) ?
    O11 C114 . 1.364(3) ?
    O20 C209 . 1.238(3) ?
    O21 C221 . 1.430(3) ?
    O21 C214 . 1.366(3) ?
loop_
    _geom_angle_atom_site_label_1
    _geom_angle_atom_site_label_2
    _geom_angle_atom_site_label_3
    _geom_angle_site_symmetry_1
    _geom_angle_site_symmetry_3
    _geom_angle
    _geom_angle_publ_flag
    C101 C100 C109 . . 118.0(3) ?
    C105 C100 C109 . . 121.4(2) ?
    C105 C100 C101 . . 120.7(2) ?
    C100 C101 H101 . . 119.7 ?
    C102 C101 H101 . . 119.7 ?
    C102 C101 C100 . . 120.6(3) ?
    C103 C102 H102 . . 120.4 ?
    C101 C102 H102 . . 120.4 ?
    C101 C102 C103 . . 119.2(3) ?
    C104 C103 H103 . . 119.7 ?
    C102 C103 H103 . . 119.7 ?
    C102 C103 C104 . . 120.5(3) ?
    C105 C104 H104 . . 119.4 ?
    C103 C104 H104 . . 119.4 ?
    C103 C104 C105 . . 121.3(3) ?
    C104 C105 C106 . . 121.4(2) ?
    C100 C105 C106 . . 120.9(2) ?
    C100 C105 C104 . . 117.7(2) ?
    C117 C106 H106 . . 105.9 ?
    C107 C106 H106 . . 105.9 ?
    C105 C106 H106 . . 105.9 ?
    C107 C106 C117 . . 115.1(2) ?
    C105 C106 C117 . . 113.7(2) ?
    C105 C106 C107 . . 109.6(2) ?
    H10A C107 H10B . . 107.8 ?
    C106 C107 H10B . . 108.9 ?
    C108 C107 H10B . . 108.9 ?
    C106 C107 H10A . . 108.9 ?
    C108 C107 H10A . . 108.9 ?
    C108 C107 C106 . . 113.2(2) ?
    C107 C108 C109 . . 117.7(2) ?
    C110 C108 C109 . . 115.6(3) ?
    C110 C108 C107 . . 126.8(2) ?
    C100 C109 C108 . . 116.9(2) ?
    O10 C109 C108 . . 122.2(2) ?
    O10 C109 C100 . . 120.9(2) ?
    C111 C110 H110 . . 115.3 ?
    C108 C110 H110 . . 115.3 ?
    C108 C110 C111 . . 129.4(3) ?
    C112 C111 C110 . . 125.4(2) ?
    C116 C111 C110 . . 117.1(3) ?
    C116 C111 C112 . . 117.4(3) ?
    C111 C112 H112 . . 119.7 ?
    C113 C112 H112 . . 119.7 ?
    C113 C112 C111 . . 120.6(2) ?
    C114 C113 H113 . . 119.4 ?
    C112 C113 H113 . . 119.4 ?
    C112 C113 C114 . . 121.2(3) ?
    C113 C114 C115 . . 119.6(3) ?
    O11 C114 C115 . . 124.4(3) ?
    O11 C114 C113 . . 116.0(3) ?
    C116 C115 H115 . . 120.5 ?
    C114 C115 H115 . . 120.5 ?
    C114 C115 C116 . . 119.0(2) ?
    C111 C116 H116 . . 119.0 ?
    C115 C116 H116 . . 119.0 ?
    C115 C116 C111 . . 122.1(3) ?
    C118 C117 C106 . . 109.0(2) ?
    C119 C117 C106 . . 109.6(2) ?
    C120 C117 C106 . . 112.8(2) ?
    C119 C117 C118 . . 107.4(3) ?
    C120 C117 C118 . . 108.8(3) ?
    C120 C117 C119 . . 109.1(3) ?
    H11E C118 H11F . . 109.5 ?
    H11D C118 H11F . . 109.5 ?
    C117 C118 H11F . . 109.5 ?
    H11D C118 H11E . . 109.5 ?
    C117 C118 H11E . . 109.5 ?
    C117 C118 H11D . . 109.5 ?
    H11B C119 H11C . . 109.5 ?
    H11A C119 H11C . . 109.5 ?
    C117 C119 H11C . . 109.5 ?
    H11A C119 H11B . . 109.5 ?
    C117 C119 H11B . . 109.5 ?
    C117 C119 H11A . . 109.5 ?
    H12B C120 H12C . . 109.5 ?
    H12A C120 H12C . . 109.5 ?
    C117 C120 H12C . . 109.5 ?
    H12A C120 H12B . . 109.5 ?
    C117 C120 H12B . . 109.5 ?
    C117 C120 H12A . . 109.5 ?
    H12E C121 H12F . . 109.5 ?
    H12D C121 H12F . . 109.5 ?
    O11 C121 H12F . . 109.5 ?
    H12D C121 H12E . . 109.5 ?
    O11 C121 H12E . . 109.5 ?
    O11 C121 H12D . . 109.5 ?
    C222 C201 H201 . . 119.1 ?
    C202 C201 H201 . . 119.1 ?
    C202 C201 C222 . . 121.8(3) ?
    C203 C202 H202 . . 120.3 ?
    C201 C202 H202 . . 120.3 ?
    C201 C202 C203 . . 119.4(3) ?
    C204 C203 H203 . . 119.6 ?
    C202 C203 H203 . . 119.6 ?
    C202 C203 C204 . . 120.8(3) ?
    C203 C204 H204 . . 119.9 ?
    C205 C204 H204 . . 119.9 ?
    C205 C204 C203 . . 120.1(3) ?
    C222 C205 C206 . . 119.6(2) ?
    C204 C205 C206 . . 121.7(3) ?
    C204 C205 C222 . . 118.6(2) ?
    C217 C206 H206 . . 106.3 ?
    C207 C206 H206 . . 106.3 ?
    C205 C206 H206 . . 106.3 ?
    C207 C206 C217 . . 115.1(2) ?
    C205 C206 C217 . . 112.84(19) ?
    C205 C206 C207 . . 109.3(2) ?
    H20A C207 H20B . . 107.6 ?
    C206 C207 H20B . . 108.6 ?
    C208 C207 H20B . . 108.6 ?
    C206 C207 H20A . . 108.6 ?
    C208 C207 H20A . . 108.6 ?
    C208 C207 C206 . . 114.5(2) ?
    C209 C208 C207 . . 115.9(2) ?
    C210 C208 C207 . . 125.9(2) ?
    C210 C208 C209 . . 118.1(3) ?
    C222 C209 C208 . . 119.4(3) ?
    O20 C209 C208 . . 121.0(3) ?
    O20 C209 C222 . . 119.6(2) ?
    C211 C210 H210 . . 113.6 ?
    C208 C210 H210 . . 113.6 ?
    C208 C210 C211 . . 132.7(3) ?
    C212 C211 C210 . . 125.4(2) ?
    C216 C211 C210 . . 119.1(2) ?
    C216 C211 C212 . . 115.5(2) ?
    C211 C212 H212 . . 119.1 ?
    C213 C212 H212 . . 119.1 ?
    C213 C212 C211 . . 121.8(2) ?
    C214 C213 H213 . . 119.8 ?
    C212 C213 H213 . . 119.8 ?
    C212 C213 C214 . . 120.4(2) ?
    C213 C214 C215 . . 119.5(2) ?
    O21 C214 C215 . . 124.5(3) ?
    O21 C214 C213 . . 116.0(2) ?
    C214 C215 H215 . . 120.5 ?
    C216 C215 H215 . . 120.5 ?
    C216 C215 C214 . . 119.0(2) ?
    C211 C216 H216 . . 118.1 ?
    C215 C216 H216 . . 118.1 ?
    C215 C216 C211 . . 123.8(3) ?
    C220 C217 C206 . . 112.8(2) ?
    C219 C217 C206 . . 109.8(2) ?
    C218 C217 C206 . . 110.3(2) ?
    C219 C217 C220 . . 108.6(3) ?
    C218 C217 C220 . . 107.8(2) ?
    C218 C217 C219 . . 107.5(3) ?
    H21B C218 H21C . . 109.5 ?
    H21A C218 H21C . . 109.5 ?
    C217 C218 H21C . . 109.5 ?
    H21A C218 H21B . . 109.5 ?
    C217 C218 H21B . . 109.5 ?
    C217 C218 H21A . . 109.5 ?
    H21E C219 H21F . . 109.5 ?
    H21D C219 H21F . . 109.5 ?
    C217 C219 H21F . . 109.5 ?
    H21D C219 H21E . . 109.5 ?
    C217 C219 H21E . . 109.5 ?
    C217 C219 H21D . . 109.5 ?
    H22B C220 H22C . . 109.5 ?
    H22A C220 H22C . . 109.5 ?
    C217 C220 H22C . . 109.5 ?
    H22A C220 H22B . . 109.5 ?
    C217 C220 H22B . . 109.5 ?
    C217 C220 H22A . . 109.5 ?
    H22E C221 H22F . . 109.5 ?
    H22D C221 H22F . . 109.5 ?
    O21 C221 H22F . . 109.5 ?
    H22D C221 H22E . . 109.5 ?
    O21 C221 H22E . . 109.5 ?
    O21 C221 H22D . . 109.5 ?
    C205 C222 C209 . . 120.9(2) ?
    C201 C222 C209 . . 120.0(3) ?
    C201 C222 C205 . . 119.0(3) ?
    C114 O11 C121 . . 118.6(2) ?
    C214 O21 C221 . . 118.1(2) ?
loop_
    _geom_hbond_atom_site_label_D
    _geom_hbond_atom_site_label_H
    _geom_hbond_atom_site_label_A
    _geom_hbond_site_symmetry_A
    _geom_hbond_distance_DH
    _geom_hbond_distance_HA
    _geom_hbond_distance_DA
    _geom_hbond_angle_DHA
    _geom_hbond_publ_flag
    C104 H104 O21 3_565 0.93 2.53 3.439(3) 167 yes
    C121 H12D Cg7 1_555 0.96 2.92 3.801(4) 153 yes
    C221 H22F Cg3 1_555 0.96 2.86 3.686(4) 144 yes
_iucr_refine_instructions_details
;
TITL AK9 in Pca2(1)
CELL 0.71073  11.2265  21.7630  14.8001  90.000  90.000  90.000
ZERR   8.00   0.0002   0.0005   0.0004   0.000   0.000   0.000
LATT -1
SYMM -X, -Y, 0.5+Z
SYMM 0.5+X, -Y, Z
SYMM 0.5-X, Y, 0.5+Z
SFAC C  H  O
UNIT 176  192  16
OMIT 0 53
L.S. 4
ACTA
BOND $H
FMAP 2
PLAN 20
HTAB
WGHT   0.088000   0.000000
FVAR 0.274170
TEMP 23.000
MOLE 1
O10    3   0.513397   0.446431   0.521447  11.000000   0.058630 =
           0.067680   0.063210  -0.006720   0.025140  -0.008900
O11    3   0.752397   0.799478   0.401579  11.000000   0.070190 =
           0.050460   0.101850   0.004250   0.002090  -0.003350
O20    3   0.735699   1.050535   0.063545  11.000000   0.065600 =
           0.072100   0.059530  -0.000670   0.029710  -0.013110
O21    3   0.502308   0.699924   0.196687  11.000000   0.069160 =
           0.050740   0.071760   0.000650  -0.000410  -0.002750
C108   1   0.662751   0.500712   0.438349  11.000000   0.036910 =
           0.049410   0.034730  -0.001800   0.001950  -0.002730
C109   1   0.598940   0.444028   0.470116  11.000000   0.037340 =
           0.058160   0.036630  -0.003390   0.000560  -0.007030
C110   1   0.614387   0.554904   0.465042  11.000000   0.042460 =
           0.055470   0.035320  -0.004560   0.000870   0.000340
AFIX 43
H110   2   0.545635   0.551663   0.499771  11.000000  -1.200000
AFIX 0
C100   1   0.647031   0.383820   0.438833  11.000000   0.037260 =
           0.049100   0.036900   0.001060  -0.002430  -0.004520
C106   1   0.759599   0.436720   0.314378  11.000000   0.030130 =
           0.051590   0.042920  -0.004660   0.003760   0.002050
AFIX 13
H106   2   0.840329   0.428962   0.291918  11.000000  -1.200000
AFIX 0
C111   1   0.654976   0.618233   0.446998  11.000000   0.047760 =
           0.048390   0.035570  -0.006660   0.000160   0.001930
C105   1   0.724768   0.380081   0.366731  11.000000   0.034920 =
           0.048980   0.043280  -0.002360  -0.007310   0.001210
C117   1   0.680749   0.448379   0.228238  11.000000   0.041010 =
           0.066920   0.034470  -0.004220   0.000850   0.003090
C107   1   0.770403   0.492198   0.379839  11.000000   0.035860 =
           0.050910   0.041990  -0.003700   0.000870  -0.000540
AFIX 23
H10A   2   0.839594   0.486323   0.418130  11.000000  -1.200000
H10B   2   0.783067   0.529282   0.344773  11.000000  -1.200000
AFIX 0
C104   1   0.768517   0.321880   0.343413  11.000000   0.048140 =
           0.059970   0.057530  -0.002880  -0.000970   0.007560
AFIX 43
H104   2   0.822752   0.318282   0.296211  11.000000  -1.200000
AFIX 0
C113   1   0.800780   0.696457   0.419985  11.000000   0.042990 =
           0.058940   0.079440  -0.001000  -0.009120  -0.004710
AFIX 43
H113   2   0.879999   0.707579   0.411611  11.000000  -1.200000
AFIX 0
C112   1   0.772917   0.636255   0.435372  11.000000   0.042890 =
           0.048990   0.068330  -0.006650  -0.014110   0.005300
AFIX 43
H112   2   0.833299   0.607059   0.438102  11.000000  -1.200000
AFIX 0
C115   1   0.596624   0.724786   0.429575  11.000000   0.054280 =
           0.051040   0.067920   0.000560   0.006040   0.010840
AFIX 43
H115   2   0.536991   0.754412   0.427404  11.000000  -1.200000
AFIX 0
C116   1   0.568739   0.663967   0.445825  11.000000   0.047090 =
           0.059870   0.067910   0.000390   0.011210   0.004260
AFIX 43
H116   2   0.489716   0.653310   0.456310  11.000000  -1.200000
AFIX 0
C114   1   0.713858   0.740905   0.416651  11.000000   0.056540 =
           0.047230   0.055650   0.000630  -0.007160   0.000620
C119   1   0.728090   0.504129   0.176968  11.000000   0.069610 =
           0.096810   0.055310   0.021370  -0.001950   0.003300
AFIX 137
H11A   2   0.809180   0.496831   0.159396  11.000000  -1.500000
H11B   2   0.724465   0.539711   0.215205  11.000000  -1.500000
H11C   2   0.680396   0.510903   0.124059  11.000000  -1.500000
AFIX 0
C101   1   0.611042   0.330590   0.485112  11.000000   0.057100 =
           0.058900   0.043570   0.004610   0.001040  -0.010510
AFIX 43
H101   2   0.558272   0.333785   0.533322  11.000000  -1.200000
AFIX 0
C120   1   0.549841   0.458743   0.251037  11.000000   0.044270 =
           0.143030   0.048640   0.004670  -0.008890   0.009340
AFIX 137
H12A   2   0.506575   0.467943   0.196749  11.000000  -1.500000
H12B   2   0.542849   0.492503   0.292448  11.000000  -1.500000
H12C   2   0.517674   0.422309   0.278271  11.000000  -1.500000
AFIX 0
C118   1   0.690758   0.392837   0.165092  11.000000   0.099520 =
           0.093500   0.048750  -0.018250  -0.010940   0.007750
AFIX 137
H11D   2   0.652122   0.401947   0.108797  11.000000  -1.500000
H11E   2   0.653173   0.357919   0.192629  11.000000  -1.500000
H11F   2   0.773251   0.383841   0.154280  11.000000  -1.500000
AFIX 0
C102   1   0.653068   0.273922   0.459806  11.000000   0.073790 =
           0.047730   0.065070   0.007240   0.000140  -0.002560
AFIX 43
H102   2   0.628124   0.238718   0.489986  11.000000  -1.200000
AFIX 0
C103   1   0.732623   0.269782   0.389192  11.000000   0.069800 =
           0.044520   0.077840  -0.005230  -0.005280   0.009100
AFIX 43
H103   2   0.762381   0.231608   0.372223  11.000000  -1.200000
AFIX 0
C121   1   0.666676   0.848309   0.402188  11.000000   0.089310 =
           0.052280   0.098620   0.006250  -0.001570   0.007780
AFIX 137
H12D   2   0.614761   0.844190   0.351002  11.000000  -1.500000
H12E   2   0.707207   0.887097   0.399185  11.000000  -1.500000
H12F   2   0.620662   0.846337   0.456784  11.000000  -1.500000
AFIX 0
C222   1   0.599411   1.114780   0.136453  11.000000   0.035300 =
           0.050840   0.035600   0.002340  -0.008960  -0.007900
C208   1   0.585493   0.998966   0.145059  11.000000   0.036330 =
           0.047830   0.029170  -0.000920  -0.004210  -0.006940
C206   1   0.482944   1.065889   0.264673  11.000000   0.030210 =
           0.052360   0.039600  -0.000150   0.003700  -0.002100
AFIX 13
H206   2   0.401788   1.073679   0.286206  11.000000  -1.200000
AFIX 0
C210   1   0.630838   0.944688   0.123184  11.000000   0.038520 =
           0.058310   0.035720  -0.000010   0.001210  -0.005150
AFIX 43
H210   2   0.699624   0.947229   0.088369  11.000000  -1.200000
AFIX 0
C209   1   0.645590   1.054289   0.111480  11.000000   0.044220 =
           0.056030   0.030710  -0.001700  -0.002450  -0.009460
C205   1   0.518396   1.121619   0.209505  11.000000   0.034710 =
           0.051100   0.041900   0.000530  -0.007560  -0.002760
C207   1   0.475301   1.009797   0.202689  11.000000   0.036260 =
           0.053940   0.041230  -0.000640   0.002490  -0.011170
AFIX 23
H20A   2   0.461463   0.973628   0.239520  11.000000  -1.200000
H20B   2   0.407130   1.014672   0.163064  11.000000  -1.200000
AFIX 0
C211   1   0.594397   0.882164   0.142806  11.000000   0.038620 =
           0.054310   0.035560  -0.000420  -0.004390  -0.000740
C217   1   0.561764   1.057180   0.351007  11.000000   0.041240 =
           0.056250   0.038060  -0.002710   0.004560   0.001150
C201   1   0.636138   1.166629   0.089607  11.000000   0.062630 =
           0.060640   0.057490   0.011470   0.000370  -0.011160
AFIX 43
H201   2   0.690826   1.162305   0.042839  11.000000  -1.200000
AFIX 0
C212   1   0.477224   0.863116   0.161146  11.000000   0.039790 =
           0.055380   0.047550  -0.004090  -0.001420   0.001490
AFIX 43
H212   2   0.416334   0.892087   0.160611  11.000000  -1.200000
AFIX 0
C216   1   0.679014   0.835883   0.141659  11.000000   0.041180 =
           0.061720   0.061080   0.000080   0.006150   0.000760
AFIX 43
H216   2   0.757151   0.846409   0.127660  11.000000  -1.200000
AFIX 0
C214   1   0.538334   0.758668   0.178991  11.000000   0.052160 =
           0.052500   0.044030  -0.006010  -0.003570  -0.003940
C213   1   0.450216   0.802940   0.179820  11.000000   0.038060 =
           0.053850   0.059320  -0.002980   0.003940  -0.006360
AFIX 43
H213   2   0.372124   0.791912   0.193110  11.000000  -1.200000
AFIX 0
C204   1   0.473872   1.179619   0.228324  11.000000   0.049030 =
           0.057360   0.067370  -0.003940  -0.003170   0.001710
AFIX 43
H204   2   0.417641   1.184713   0.273855  11.000000  -1.200000
AFIX 0
C215   1   0.654394   0.775524   0.159929  11.000000   0.052440 =
           0.056350   0.068000  -0.000990  -0.000470   0.009350
AFIX 43
H215   2   0.714836   0.746302   0.159523  11.000000  -1.200000
AFIX 0
C220   1   0.694444   1.049741   0.328861  11.000000   0.040650 =
           0.140410   0.047110  -0.011230  -0.009010   0.014390
AFIX 137
H22A   2   0.721341   1.084713   0.295001  11.000000  -1.500000
H22B   2   0.705892   1.013126   0.293743  11.000000  -1.500000
H22C   2   0.739147   1.046725   0.383978  11.000000  -1.500000
AFIX 0
C218   1   0.548852   1.112275   0.413372  11.000000   0.080700 =
           0.076670   0.047280  -0.010890  -0.008480   0.008750
AFIX 137
H21A   2   0.597012   1.106247   0.466232  11.000000  -1.500000
H21B   2   0.466945   1.116654   0.430858  11.000000  -1.500000
H21C   2   0.574445   1.148720   0.382411  11.000000  -1.500000
AFIX 0
C202   1   0.594389   1.223652   0.110163  11.000000   0.077510 =
           0.059650   0.077160   0.021870  -0.007440  -0.013240
AFIX 43
H202   2   0.620491   1.257758   0.077893  11.000000  -1.200000
AFIX 0
C221   1   0.590555   0.652559   0.197335  11.000000   0.088220 =
           0.055630   0.071510   0.004390  -0.009230   0.008210
AFIX 137
H22D   2   0.628715   0.650717   0.139350  11.000000  -1.500000
H22E   2   0.553351   0.613800   0.210096  11.000000  -1.500000
H22F   2   0.648851   0.661355   0.242993  11.000000  -1.500000
AFIX 0
C203   1   0.513249   1.230390   0.179088  11.000000   0.069000 =
           0.045680   0.095090   0.004490  -0.015190   0.008100
AFIX 43
H203   2   0.484260   1.269278   0.193056  11.000000  -1.200000
AFIX 0
C219   1   0.520352   1.000592   0.403118  11.000000   0.112970 =
           0.068190   0.055450   0.020230  -0.014120  -0.007450
AFIX 137
H21D   2   0.560797   0.998814   0.460208  11.000000  -1.500000
H21E   2   0.538206   0.964297   0.368831  11.000000  -1.500000
H21F   2   0.435995   1.003057   0.413105  11.000000  -1.500000
AFIX
HKLF 4
END
Q1     1   0.738200   0.945300   0.063000  11.000000   0.050000 0.410000
Q2     1   0.512800   0.551500   0.519200  11.000000   0.050000 0.390000
Q3     1   0.747900   0.194400   0.396000  11.000000   0.050000 0.280000
Q4     1   0.578800   0.948500   0.348400  11.000000   0.050000 0.280000
Q5     1   0.762300   0.563800   0.315700  11.000000   0.050000 0.270000
Q6     1   0.501600   1.303400   0.189300  11.000000   0.050000 0.270000
Q7     1   0.732700   0.619400   0.366700  11.000000   0.050000 0.270000
Q8     1   0.483600   0.938500   0.263900  11.000000   0.050000 0.260000
Q9     1   0.662300   0.727900   0.461600  11.000000   0.050000 0.240000
Q10    1   0.515400   0.882300   0.221400  11.000000   0.050000 0.240000
Q11    1   0.676900   0.551500   0.231400  11.000000   0.050000 0.240000
Q12    1   0.676400   1.151000   0.382900  11.000000   0.050000 0.230000
Q13    1   0.674600   0.498700   0.418200  11.000000   0.050000 0.230000
Q14    1   0.809000   0.299600   0.411700  11.000000   0.050000 0.230000
Q15    1   0.651500   0.610500   0.425600  11.000000   0.050000 0.220000
Q16    1   0.595300   0.778400   0.118300  11.000000   0.050000 0.220000
Q17    1   0.478400   0.824700   0.237400  11.000000   0.050000 0.220000
Q18    1   0.567200   0.999000   0.164800  11.000000   0.050000 0.220000
Q19    1   0.774400   0.677800   0.337300  11.000000   0.050000 0.220000
Q20    1   0.438800   1.198300   0.171100  11.000000   0.050000 0.210000
HKLF 4
REM  AK9 in Pca2(1)
REM R1=  0.0556 for   4552 Fo > 4sig(Fo)  and  0.0863 for all   6654 data
REM    441 parameters refined using      1 restraints
;
data_New_Global_Publ_Block
_journal_date_recd_electronic     2011-05-25
_journal_date_accepted     2011-06-07
_journal_name_full     'Acta Crystallographica, Section E'
_journal_year     2011
_journal_volume     67
_journal_issue      7
_journal_page_first     o1828
_journal_page_last     o1828
_journal_paper_category     QO
_journal_coeditor_code     DN2694
_publ_contact_author_name     'Mohamed Akhazzane'
_publ_contact_author_address
;
Laboratoire de Chimie Organique, Facult\'e des Sciences Dhar el Mahraz,
Universit\'e Sidi Mohammed Ben Abdellah, F\`es, Morocco
;
_publ_contact_author_email     'makhazzane@yahoo.com'
_publ_contact_author_fax     '00 212 (0) 6 61 83 53 35'
_publ_contact_author_phone     '00 212 (0) 5 55 73 31 71'
_publ_section_title
;\
(2<i>E</i>)-4-<i>tert</i>-Butyl-2-(4-methoxybenzylidene)-3,4-\
dihydronaphthalen-1(2<i>H</i>)-one
;
loop_
    _publ_author_name
    _publ_author_footnote
    _publ_author_address
    'Akhazzane, Mohamed' .
;
Laboratoire de Chimie Organique, Facult\'e des Sciences Dhar el Mahraz,
Universit\'e Sidi Mohammed Ben Abdellah, F\`es, Morocco
;
    'Zouihri, Hafid' .
;
Laboratoire de Diffraction des Rayons X,
Centre National pour la Recherche Scientifique et Technique, Rabat,
Morocco
;
    'Daoudi, Maria' .
;
Laboratoire de Chimie Organique, Facult\'e des Sciences Dhar el Mahraz,
Universit\'e Sidi Mohammed Ben Abdellah, F\`es, Morocco
;
    'Kerbal, Abdelali' .
;
Laboratoire de Chimie Organique, Facult\'e des Sciences Dhar el Mahraz,
Universit\'e Sidi Mohammed Ben Abdellah, F\`es, Morocco
;
    'Al Houari, Ghali' .
;
Laboratoire de Chimie Organique, Facult\'e des Sciences Dhar el Mahraz,
Universit\'e Sidi Mohammed Ben Abdellah, F\`es, Morocco
;
_publ_section_synopsis     .
