# Supplementary material for: (2E)-4-tert-Butyl-2-(4-meth­oxy­benzyl­idene)-3,4-dihydro­naphthalen-1(2H)-one
Source: Acta Crystallogr Sect E Struct Rep Online. 2011 Jun 25;67(Pt 7):o1828. doi: 10.1107/S1600536811021969 (PMC3151781; doi:10.1107/S1600536811021969)
Supplement: Supplementary file 2 [file e-67-o1828-Isup2.hkl]

# 
# h,k,l, Fc-squared, Fo-squared, sigma(Fo-squared) and status flag 
# 
data_I
_shelx_title ' AK9 in Pca2(1)' 
_shelx_refln_list_code          4 
_shelx_F_calc_maximum      384.63 
_exptl_crystal_F_000      1376.00 
_reflns_d_resolution_high  0.7964 
 
loop_ 
 _symmetry_equiv_pos_as_xyz 
 'x, y, z' 
 '-x, -y, z+1/2' 
 'x+1/2, -y, z' 
 '-x+1/2, y, z+1/2' 
 
_cell_length_a    11.2265 
_cell_length_b    21.7630 
_cell_length_c    14.8001 
_cell_angle_alpha  90.000 
_cell_angle_beta   90.000 
_cell_angle_gamma  90.000 
 
_shelx_F_squared_multiplier     1.000 
 
loop_ 
 _refln_index_h 
 _refln_index_k 
 _refln_index_l 
 _refln_F_squared_calc 
 _refln_F_squared_meas 
 _refln_F_squared_sigma 
 _refln_observed_status 
   7   2 -16       11.75        0.00     11.57 o 
   7   3 -16       60.46       46.96     13.44 o 
   7   1 -15        0.55        0.00      9.18 o 
   7   2 -15       10.77        0.80     10.51 o 
   7   3 -15        5.18        4.39     11.31 o 
   8   3 -15        5.80        0.00     11.57 o 
   7   4 -15        4.01        0.00     11.04 o 
   8   4 -15       13.04       18.76     12.90 o 
   7   5 -15       27.34       27.14     13.44 o 
   7   6 -15        0.21        0.00     10.78 o 
   7   7 -15       26.31       50.82     14.90 o 
   7   8 -15       20.12       17.16     13.30 o 
   7   1 -14        5.58        0.00      6.63 o 
   8   1 -14       13.87        9.45     10.91 o 
   7   2 -14       19.35        8.38     10.64 o 
   8   2 -14       13.09        8.25     11.44 o 
   7   3 -14        9.85       10.38     10.38 o 
   8   3 -14       42.90       72.50     15.03 o 
   9   3 -14       21.16       34.32     13.44 o 
   7   4 -14        3.90        0.00      9.98 o 
   8   4 -14       23.98       26.87     13.17 o 
   9   4 -14        9.67       27.27     13.04 o 
   6   5 -14        7.61        6.52     10.11 o 
   7   5 -14        2.07        1.20     10.78 o 
   8   5 -14        4.03        0.00     10.91 o 
   6   6 -14       20.77       26.87     11.17 o 
   7   6 -14       65.65       60.26     14.50 o 
   8   6 -14        1.86        0.00     10.78 o 
   6   7 -14        2.65        5.85      9.31 o 
   7   7 -14       85.26       96.98     16.76 o 
   8   7 -14        8.88       14.77     13.17 o 
   7   8 -14        1.32        0.00     11.31 o 
   8   8 -14       43.38       41.64     15.30 o 
   7   9 -14        2.30        4.39     12.24 o 
   8   9 -14       15.75       22.75     14.10 o 
   7  10 -14       30.32       10.51     13.97 o 
   6  11 -14        3.26        0.00     11.71 o 
   7  11 -14       10.84        1.73     13.44 o 
   6  12 -14       22.87       22.22     14.37 o 
   6  13 -14        0.79        1.33     13.17 o 
   8   0 -13       23.19       18.36     10.64 o 
   6   1 -13       10.14        6.25      8.91 o 
   7   1 -13        7.93        4.28      6.48 o 
   8   1 -13      221.23      236.53     19.56 o 
   6   2 -13       32.77       45.36     10.91 o 
   7   2 -13        9.55        0.20      6.39 o 
   8   2 -13        8.82        0.00      8.51 o 
   9   2 -13       11.65       36.98     12.24 o 
   6   3 -13      226.76      191.30     17.69 o 
   7   3 -13        5.15       13.84     10.11 o 
   8   3 -13       35.71       36.19     12.77 o 
   9   3 -13      109.06      120.13     16.50 o 
   6   4 -13       62.39       60.92     13.44 o 
   7   4 -13       32.94       42.62      8.75 o 
   8   4 -13       80.29       42.84     13.70 o 
   9   4 -13       55.16       38.85     13.84 o 
   6   5 -13       12.31       20.62      9.58 o 
   7   5 -13       14.08        3.65      7.32 o 
   8   5 -13       21.64       42.44     13.30 o 
   9   5 -13        8.49        1.20     11.84 o 
   6   6 -13       26.12       17.56      9.58 o 
   7   6 -13      135.89      145.71     13.17 o 
   8   6 -13        7.66        0.00     11.57 o 
   9   6 -13       22.54       21.29     13.30 o 
   6   7 -13       28.51       29.53     10.91 o 
   7   7 -13       16.86       23.02      8.10 o 
   8   7 -13       64.02       52.28     15.56 o 
   9   7 -13        5.99        0.00     11.44 o 
   6   8 -13      338.32      386.99     24.08 o 
   7   8 -13       21.97        7.18     11.97 o 
   8   8 -13        2.71        0.00     12.90 o 
   9   8 -13       21.82       18.62     14.50 o 
   7   9 -13       14.74       30.33     13.70 o 
   8   9 -13      107.23      119.33     19.02 o 
   6  10 -13       39.59       31.79     13.57 o 
   7  10 -13       46.78       26.87     13.44 o 
   8  10 -13        1.70        0.00     11.97 o 
   6  11 -13        1.48        0.00     10.51 o 
   7  11 -13       11.66       10.64     13.44 o 
   8  11 -13        6.64        6.12     13.70 o 
   6  12 -13        2.54        0.00     11.04 o 
   7  12 -13       15.14        0.00     11.71 o 
   6  13 -13       17.11        9.05     13.30 o 
   7  13 -13        2.31       14.50     14.77 o 
   6  14 -13        8.25       21.15     14.50 o 
   7  14 -13        0.11        0.00     13.44 o 
   6  15 -13       26.28       38.71     15.56 o 
   5  16 -13       27.59       18.89     14.63 o 
   6   0 -12      446.18      427.57     25.68 o 
   8   0 -12      208.47      189.04     16.63 o 
   6   1 -12       10.58        0.00      6.09 o 
   7   1 -12       23.66       16.60      5.69 o 
   8   1 -12        3.08        0.00      6.16 o 
   9   1 -12       13.97       11.57     10.38 o 
   6   2 -12      335.94      317.42     12.60 o 
   7   2 -12        8.76        8.91      9.38 o 
   8   2 -12       49.82       40.82     12.57 o 
   9   2 -12       30.78       32.73     11.97 o 
  10   2 -12       42.79       37.65     13.44 o 
   6   3 -12       30.70       22.01      5.21 o 
   7   3 -12       20.44        9.73      5.38 o 
   8   3 -12        1.49        0.29      7.78 o 
   9   3 -12        0.15        0.13     10.64 o 
  10   3 -12       81.57       96.85     16.76 o 
   6   4 -12       34.07       39.31      6.51 o 
   7   4 -12       27.41       27.05      7.52 o 
   8   4 -12        8.65        0.53     11.37 o 
   9   4 -12       26.52       20.89     11.71 o 
  10   4 -12       45.69       49.36     14.50 o 
   6   5 -12       14.39       10.20      5.50 o 
   7   5 -12        1.71        0.00      6.11 o 
   8   5 -12       14.16        7.93      7.75 o 
   9   5 -12        1.37        6.52     11.04 o 
  10   5 -12        0.16        0.00     11.04 o 
   5   6 -12       20.82       26.34     10.64 o 
   6   6 -12       57.31       75.43     12.51 o 
   7   6 -12        3.68        0.00      6.57 o 
   8   6 -12       45.70       46.69      9.13 o 
   9   6 -12        6.54        7.98     11.71 o 
  10   6 -12       10.43       14.77     13.44 o 
   6   7 -12       20.08       29.13      9.58 o 
   7   7 -12       89.49       70.03      9.33 o 
   8   7 -12       13.37        5.45     11.97 o 
   9   7 -12       25.43       11.04     12.37 o 
  10   7 -12       11.99       17.69     13.84 o 
   6   8 -12       23.12       13.81      7.52 o 
   7   8 -12       24.63       27.83      7.99 o 
   8   8 -12        6.33        4.79     12.11 o 
   9   8 -12       22.01        0.67     11.57 o 
   6   9 -12       47.50       52.16      8.58 o 
   7   9 -12       14.95       14.90     12.64 o 
   8   9 -12       11.75       25.01     13.57 o 
   9   9 -12        7.94        0.00     12.90 o 
   6  10 -12       56.69       52.81     13.97 o 
   7  10 -12       22.22       26.47     13.30 o 
   8  10 -12        2.71        4.12     13.17 o 
   9  10 -12        5.61        0.00     11.84 o 
   6  11 -12        9.14        9.18     11.71 o 
   7  11 -12      126.35      130.51     18.23 o 
   8  11 -12       18.53        0.00     12.51 o 
   9  11 -12        4.15        4.79     13.30 o 
   6  12 -12       16.31       43.77     13.30 o 
   7  12 -12       35.22       40.71     13.84 o 
   8  12 -12       68.87       95.12     18.62 o 
   6  13 -12       19.07       22.35     13.70 o 
   7  13 -12        7.47        5.99     12.11 o 
   8  13 -12      115.94      140.75     21.68 o 
   6  14 -12        7.15       13.30     12.77 o 
   7  14 -12       13.08        0.00     13.17 o 
   5  15 -12       36.29       44.43     15.30 o 
   6  15 -12       14.79       22.35     14.77 o 
   7  15 -12        7.17        0.00     14.23 o 
   5  16 -12       35.37       36.32     14.63 o 
   6  16 -12      168.79      174.14     23.01 o 
   5  17 -12        1.86       11.71     14.10 o 
   6  17 -12        1.73        3.99     13.70 o 
   5  18 -12        2.68        0.00     13.04 o 
   4  19 -12        3.31        0.00     12.51 o 
   6   0 -11      276.35      271.76     14.57 o 
   8   0 -11      160.07      128.71     10.64 o 
   6   1 -11       13.71       23.95      5.05 o 
   7   1 -11       15.94        7.99      4.44 o 
   8   1 -11      500.97      496.83     16.29 o 
   9   1 -11       13.58        1.33      6.92 o 
  10   1 -11       66.49       65.59     13.97 o 
   6   2 -11      411.58      382.33     11.80 o 
   7   2 -11      177.46      142.59      7.43 o 
   8   2 -11       28.16       51.79     12.14 o 
   9   2 -11       20.14       26.34     11.04 o 
  10   2 -11        1.65       25.01     11.71 o 
   6   3 -11       22.31       38.10      4.90 o 
   7   3 -11       48.57       51.35      5.47 o 
   8   3 -11       26.76       20.77      5.61 o 
   9   3 -11        0.37        0.00      9.58 o 
  10   3 -11      107.78      109.89     15.70 o 
  11   3 -11       64.90       74.23     15.70 o 
   6   4 -11      240.50      230.83      9.93 o 
   7   4 -11       71.86       69.37      6.49 o 
   8   4 -11       15.84       14.37      8.58 o 
   9   4 -11       28.57       12.66     12.64 o 
  10   4 -11       73.83       79.69     15.56 o 
  11   4 -11       17.80       25.81     13.57 o 
   5   5 -11      198.88      175.74     16.23 o 
   6   5 -11       14.36        5.66      3.91 o 
   7   5 -11        5.36        0.16      6.08 o 
   8   5 -11      120.63      109.34     13.90 o 
   9   5 -11        9.55        2.76     12.11 o 
  10   5 -11      111.47      126.51     17.43 o 
  11   5 -11        2.99        0.00     11.44 o 
   5   6 -11       17.02       44.57     11.17 o 
   6   6 -11       22.69       26.27      4.49 o 
   7   6 -11       59.41       60.60     11.24 o 
   8   6 -11       12.52        1.57      7.08 o 
   9   6 -11       65.54       66.71     15.56 o 
  10   6 -11        2.38       10.51     12.51 o 
   5   7 -11      173.61      157.78     15.83 o 
   6   7 -11       50.30       47.17      7.56 o 
   7   7 -11       65.57       73.17      9.22 o 
   8   7 -11       24.11       20.27      7.60 o 
   9   7 -11       66.51       71.71     15.17 o 
  10   7 -11       88.32       63.06     15.30 o 
   5   8 -11       30.36        4.39      8.91 o 
   6   8 -11      264.02      272.99     14.63 o 
   7   8 -11        5.16        4.57      6.42 o 
   8   8 -11      180.74      188.64     20.22 o 
   9   8 -11       14.13       19.96     13.30 o 
  10   8 -11        0.88        3.06     12.24 o 
   5   9 -11       84.64      104.17     14.37 o 
   6   9 -11       22.36       27.07      7.30 o 
   7   9 -11       38.47       53.63      8.33 o 
   8   9 -11      143.30      164.43     19.82 o 
   9   9 -11        0.24        1.06     11.84 o 
  10   9 -11       28.04       19.82     14.63 o 
   4  10 -11      965.50      968.75     45.76 o 
   5  10 -11        3.91        2.39      7.72 o 
   6  10 -11      135.87      132.25     10.50 o 
   7  10 -11        0.66        0.00     10.51 o 
   8  10 -11        8.31        0.00     11.31 o 
   9  10 -11       10.30       12.51     13.17 o 
  10  10 -11        8.03        8.12     13.30 o 
   4  11 -11      122.68      157.51     17.43 o 
   5  11 -11       46.04       45.36      9.18 o 
   6  11 -11       67.03       54.41     13.57 o 
   7  11 -11       32.15       15.70     12.77 o 
   8  11 -11       37.95       66.65     16.50 o 
   9  11 -11        2.12        0.00     12.51 o 
   6  12 -11       15.93       23.28     12.51 o 
   7  12 -11       45.57       49.75     15.17 o 
   8  12 -11        5.73       38.71     14.10 o 
   9  12 -11        7.24        0.00     13.30 o 
   6  13 -11        7.30       20.75     12.77 o 
   7  13 -11       10.84       11.17     12.77 o 
   8  13 -11       76.82      108.02     18.76 o 
   9  13 -11       12.39        0.00     13.70 o 
   5  14 -11       24.37       23.55     11.57 o 
   6  14 -11       11.74        7.32     11.44 o 
   7  14 -11       83.83      118.13     19.29 o 
   8  14 -11       55.10       48.96     16.76 o 
   5  15 -11       12.74        2.26     12.51 o 
   6  15 -11       20.10       35.25     15.17 o 
   7  15 -11       27.16       46.83     16.36 o 
   8  15 -11       74.36       69.71     18.62 o 
   5  16 -11       33.62       24.21     14.50 o 
   6  16 -11        3.04        7.05     13.84 o 
   7  16 -11       69.65       44.30     16.23 o 
   5  17 -11        7.97        0.00     11.97 o 
   6  17 -11       31.88       27.94     14.63 o 
   7  17 -11       16.42        0.00     15.03 o 
   4  18 -11        9.66        8.65     12.77 o 
   5  18 -11        7.01        0.00     11.97 o 
   6  18 -11       85.87       77.43     18.36 o 
   4  19 -11       64.93       99.64     17.56 o 
   5  19 -11       13.82       12.90     13.57 o 
   4  20 -11       12.30       18.89     14.50 o 
   3  21 -11        2.22       26.74     13.30 o 
   6   0 -10      394.71      455.00     22.08 o 
   8   0 -10      404.65      461.20     19.20 o 
  10   0 -10       30.74       68.25     12.77 o 
   6   1 -10      550.03      478.12     13.44 o 
   7   1 -10       12.32        9.29      4.22 o 
   8   1 -10       21.75       21.30      4.87 o 
   9   1 -10        5.76        9.21      5.95 o 
  10   1 -10      249.44      274.45     21.82 o 
   5   2 -10       10.39        0.00      6.25 o 
   6   2 -10      826.78      925.95     20.66 o 
   7   2 -10       64.85       50.72      5.12 o 
   8   2 -10       33.68       38.99      6.09 o 
   9   2 -10      109.11      118.83      8.42 o 
  10   2 -10       82.77       89.80     14.77 o 
  11   2 -10       44.77       44.03     13.30 o 
   5   3 -10       25.82       22.22      8.38 o 
   6   3 -10      340.45      354.47     10.87 o 
   7   3 -10       93.78       92.93      6.09 o 
   8   3 -10        3.44        4.55      4.36 o 
   9   3 -10       53.44       57.30      9.11 o 
  10   3 -10       71.48       72.77     13.84 o 
  11   3 -10       21.88       26.07     12.90 o 
   5   4 -10       20.78       12.64      7.85 o 
   6   4 -10       42.65       42.50      4.75 o 
   7   4 -10      170.97      177.24      7.98 o 
   8   4 -10      122.23      148.74      8.53 o 
   9   4 -10        3.99        0.00      7.00 o 
  10   4 -10       59.39       45.90     14.23 o 
  11   4 -10        9.68       15.43     11.84 o 
   5   5 -10       98.91       82.61     11.97 o 
   6   5 -10       76.44       75.16      5.44 o 
   7   5 -10      431.10      451.05     12.78 o 
   8   5 -10       83.75      101.08     19.69 o 
   9   5 -10       31.77       40.18      8.56 o 
  10   5 -10        9.31        9.11      8.35 o 
  11   5 -10       16.20       19.82     13.30 o 
   5   6 -10      416.21      417.59     24.88 o 
   6   6 -10      182.43      192.59      8.13 o 
   7   6 -10       90.32       94.57      8.71 o 
   8   6 -10       60.99       54.34      8.79 o 
   9   6 -10       54.84       64.42      9.56 o 
  10   6 -10        3.93        0.67     11.71 o 
  11   6 -10        0.84       18.89     13.70 o 
   5   7 -10      279.43      270.98     11.76 o 
   6   7 -10      358.42      402.30     14.38 o 
   7   7 -10       13.66       12.16      6.93 o 
   8   7 -10        5.13        6.20     11.24 o 
   9   7 -10       49.86       52.27     13.97 o 
  10   7 -10       74.61       56.14     15.30 o 
  11   7 -10        2.09        0.00     12.11 o 
   5   8 -10        0.11        6.16      3.42 o 
   6   8 -10       70.33       79.46      7.26 o 
   7   8 -10       19.26       21.07      6.96 o 
   8   8 -10       63.93       72.57      9.01 o 
   9   8 -10        7.39        0.00     10.91 o 
  10   8 -10       38.80        9.98     12.51 o 
  11   8 -10        5.45       12.37     12.77 o 
   4   9 -10     1395.70     1511.39     62.79 o 
   5   9 -10       20.73       25.79      6.34 o 
   6   9 -10      371.51      376.75     14.24 o 
   7   9 -10      111.71      116.94     10.06 o 
   8   9 -10        8.40        1.46     10.78 o 
   9   9 -10       16.44       12.24     12.64 o 
  10   9 -10       24.54       50.02     14.90 o 
   4  10 -10      686.65      696.43     35.65 o 
   5  10 -10       66.48       59.61      7.63 o 
   6  10 -10       23.07       14.16      6.29 o 
   7  10 -10       15.52        8.91     11.97 o 
   8  10 -10       21.95       25.01     12.77 o 
   9  10 -10       20.27       41.24     14.23 o 
  10  10 -10       11.27       16.50     13.97 o 
   4  11 -10      807.02      830.79     40.97 o 
   5  11 -10       96.85      106.27     13.30 o 
   6  11 -10        3.42        0.13      5.48 o 
   7  11 -10       37.99       39.11     13.44 o 
   8  11 -10       10.85        8.78     12.37 o 
   9  11 -10       24.87       51.22     15.17 o 
  10  11 -10        6.59        0.00     11.97 o 
   4  12 -10       61.27       70.11     13.44 o 
   5  12 -10      127.60      133.83     11.44 o 
   6  12 -10       12.08       18.49     11.57 o 
   7  12 -10       13.22       17.29     12.11 o 
   8  12 -10       30.44       27.80     12.77 o 
   9  12 -10        3.12        0.00     11.97 o 
  10  12 -10        8.97       16.76     13.57 o 
   3  13 -10       26.31       29.67     10.51 o 
   4  13 -10        5.50        5.45      9.71 o 
   5  13 -10       30.30       26.34     12.51 o 
   6  13 -10       44.65       45.23     14.37 o 
   7  13 -10       33.94       46.03     13.84 o 
   8  13 -10        7.39       13.04     13.57 o 
   9  13 -10       28.00       19.69     14.10 o 
   3  14 -10       69.73       92.06     13.30 o 
   5  14 -10       32.73       40.44     13.57 o 
   6  14 -10       27.04       22.48     13.57 o 
   7  14 -10       32.16       35.79     14.10 o 
   8  14 -10       10.31        0.00     12.90 o 
   9  14 -10       28.23       31.93     15.96 o 
   3  15 -10       55.13       70.37     12.90 o 
   5  15 -10       29.47       21.15     11.84 o 
   6  15 -10       23.02        7.05     12.90 o 
   7  15 -10       46.15       47.23     16.10 o 
   8  15 -10       21.66       35.79     16.63 o 
   9  15 -10       18.90       17.29     15.03 o 
   2  16 -10       11.88        9.05     10.51 o 
   5  16 -10        7.72       23.55     12.77 o 
   6  16 -10      135.78      127.31     18.76 o 
   7  16 -10       19.43       34.06     15.96 o 
   8  16 -10        8.02       32.19     15.17 o 
   2  17 -10       17.42        0.00      8.78 o 
   4  17 -10       41.80       27.14     13.97 o 
   5  17 -10        0.19        9.71     11.71 o 
   6  17 -10      273.81      258.62     26.07 o 
   7  17 -10       16.87       30.86     14.63 o 
   8  17 -10       24.65       24.88     16.63 o 
   1  18 -10       48.51       56.54     12.90 o 
   4  18 -10       73.99       58.40     14.50 o 
   5  18 -10        4.09       25.81     13.30 o 
   6  18 -10       31.43       42.44     16.23 o 
   7  18 -10        2.43        0.00     13.17 o 
   4  19 -10       18.26       16.10     12.77 o 
   5  19 -10       11.33       18.89     13.04 o 
   6  19 -10       58.69       49.09     16.63 o 
   3  20 -10       15.56       38.05     14.37 o 
   4  20 -10       11.78        3.46     13.30 o 
   5  20 -10       14.96       20.35     14.37 o 
   3  21 -10        6.57        2.26     11.71 o 
   4  21 -10       21.38        0.00     13.17 o 
   3  22 -10        4.46       16.90     14.50 o 
   6   0  -9      818.69      920.54     28.21 o 
   8   0  -9      826.55      796.21     26.76 o 
  10   0  -9      194.86      215.91     18.62 o 
   5   1  -9       71.01       92.53      7.94 o 
   6   1  -9       28.06       30.30      4.07 o 
   7   1  -9      148.26      153.08      7.08 o 
   8   1  -9       23.83       34.74      4.92 o 
   9   1  -9       99.29       98.87     10.14 o 
  10   1  -9      172.39      195.07     12.79 o 
  11   1  -9        5.99       12.37     11.17 o 
   5   2  -9       34.17       52.64      9.84 o 
   6   2  -9       13.11       16.60      4.45 o 
   7   2  -9        2.62        0.00      4.03 o 
   8   2  -9      237.17      263.96      9.93 o 
   9   2  -9       14.84       18.12      5.10 o 
  10   2  -9        9.71        8.85      6.32 o 
  11   2  -9        4.05        0.00      9.98 o 
  12   2  -9        1.47        0.00     11.71 o 
   5   3  -9       20.56       30.38      4.71 o 
   6   3  -9      177.65      175.86      7.31 o 
   7   3  -9      161.19      176.82      9.64 o 
   8   3  -9      113.80      116.35      6.80 o 
   9   3  -9        3.28        0.00      6.04 o 
  10   3  -9      156.55      193.87     15.96 o 
  11   3  -9       18.43       24.74     11.84 o 
  12   3  -9       10.84       26.61     13.57 o 
   5   4  -9        1.59        0.00      3.81 o 
   6   4  -9       21.73       19.85      3.91 o 
   7   4  -9      316.61      348.18     10.93 o 
   8   4  -9      673.51      680.83     16.80 o 
   9   4  -9       25.10       17.67      8.71 o 
  10   4  -9       65.45       82.21     10.63 o 
  11   4  -9       51.31       63.19     14.77 o 
  12   4  -9        1.16       12.24     13.57 o 
   5   5  -9      152.14      154.80      6.30 o 
   6   5  -9      564.48      601.90     14.52 o 
   7   5  -9      245.65      258.17     10.50 o 
   8   5  -9       55.44       64.18      5.62 o 
   9   5  -9      391.40      406.31     18.90 o 
  10   5  -9       52.00       62.00      9.58 o 
  11   5  -9        4.39       17.96     12.64 o 
  12   5  -9       41.63       44.30     15.03 o 
   5   6  -9      175.80      180.36      7.62 o 
   6   6  -9      275.70      286.89      9.08 o 
   7   6  -9       46.39       34.48      4.51 o 
   8   6  -9       16.88        3.36     16.36 o 
   9   6  -9       12.30        5.67     16.43 o 
  10   6  -9       22.58       28.04      9.71 o 
  11   6  -9       26.79       28.34     14.23 o 
   3   7  -9      446.22      426.37     18.89 o 
   5   7  -9      182.32      197.59     14.81 o 
   6   7  -9        5.29        0.00      3.03 o 
   7   7  -9       15.08        8.25      5.38 o 
   8   7  -9       81.50       73.41      9.02 o 
   9   7  -9      158.60      170.06     12.30 o 
  10   7  -9       22.23       29.27     12.90 o 
  11   7  -9       10.46       15.43     13.84 o 
   3   8  -9      112.86      123.06      9.18 o 
   4   8  -9      103.19      112.60      6.95 o 
   5   8  -9       82.95       83.40      7.95 o 
   6   8  -9       72.93       82.77      7.10 o 
   7   8  -9       68.66       68.26      7.17 o 
   8   8  -9       26.93       26.85      7.24 o 
   9   8  -9       30.33       34.06     12.90 o 
  10   8  -9        8.12        0.00     11.57 o 
  11   8  -9        1.19        6.65     13.17 o 
   2   9  -9     1112.74     1197.30     45.90 o 
   3   9  -9      335.65      368.90     16.36 o 
   4   9  -9       56.58       63.32     11.17 o 
   5   9  -9      118.07      115.60      8.82 o 
   6   9  -9      406.04      461.45     15.28 o 
   7   9  -9      151.31      172.55     11.49 o 
   8   9  -9      471.89      419.32     18.72 o 
   9   9  -9       22.76       32.59     13.04 o 
  10   9  -9        7.29       15.96     13.30 o 
  11   9  -9        2.65        2.66     13.44 o 
   2  10  -9       63.30       63.59      7.72 o 
   3  10  -9      299.50      292.81     14.63 o 
   4  10  -9       23.61       34.59      9.98 o 
   5  10  -9      128.37      114.68      8.85 o 
   6  10  -9       52.57       63.36      6.57 o 
   7  10  -9       36.68       43.34     14.17 o 
   8  10  -9        5.30       10.78     11.57 o 
   9  10  -9        2.18        0.00      9.84 o 
  10  10  -9        8.70        2.53     12.51 o 
  11  10  -9       36.73       32.73     15.43 o 
   2  11  -9       23.96       25.54      6.39 o 
   3  11  -9       88.47       93.92      6.65 o 
   4  11  -9       33.68       31.00      9.84 o 
   5  11  -9        7.50        7.06      5.07 o 
   6  11  -9       91.04       69.31      6.68 o 
   7  11  -9       36.76       61.46     14.77 o 
   8  11  -9        8.68       15.56     11.71 o 
   9  11  -9       90.87      103.37     17.43 o 
  10  11  -9       25.08       25.81     15.17 o 
   3  12  -9      407.30      411.74     25.01 o 
   4  12  -9       24.61       13.30      9.45 o 
   5  12  -9      118.65      119.19      7.46 o 
   6  12  -9        9.36       34.85     12.64 o 
   7  12  -9       16.03       17.56     12.77 o 
   8  12  -9      142.62      174.67     20.35 o 
   9  12  -9        2.26       10.38     12.77 o 
  10  12  -9       46.14       12.64     14.37 o 
   3  13  -9       79.34       87.94     12.77 o 
   4  13  -9        8.13        0.00      5.79 o 
   5  13  -9        1.25        0.00      6.41 o 
   6  13  -9      138.88      155.78     19.16 o 
   7  13  -9       22.05       49.89     14.50 o 
   8  13  -9       35.24       40.31     14.63 o 
   9  13  -9       57.44       67.18     16.36 o 
  10  13  -9        1.69        0.00     13.30 o 
   3  14  -9      108.68      110.15     13.84 o 
   4  14  -9       18.18       19.96     10.38 o 
   5  14  -9       25.73       34.83      8.78 o 
   6  14  -9       41.55       60.26     13.97 o 
   7  14  -9       28.93       40.97     14.90 o 
   8  14  -9        7.99        0.93     13.04 o 
   9  14  -9        6.99        4.52     13.97 o 
   2  15  -9       18.97        6.52      9.18 o 
   3  15  -9       44.31       46.03     11.71 o 
   4  15  -9      177.93      168.29     17.69 o 
   5  15  -9       21.31       23.41     12.11 o 
   6  15  -9       39.98       28.87     13.57 o 
   7  15  -9       56.04       55.34     15.96 o 
   8  15  -9       64.40      111.48     19.56 o 
   9  15  -9       33.48       26.74     15.17 o 
   2  16  -9      203.33      216.18     18.62 o 
   3  16  -9      184.22      175.47     17.96 o 
   4  16  -9      144.89      170.30     13.03 o 
   5  16  -9        0.14        7.45     11.71 o 
   6  16  -9       98.65      112.15     17.56 o 
   7  16  -9       49.61       64.26     16.76 o 
   8  16  -9      284.05      300.12     27.94 o 
   9  16  -9       18.01        3.46     14.90 o 
   1  17  -9       39.69       39.11     15.43 o 
   2  17  -9       62.36       52.99      9.59 o 
   3  17  -9      101.57      108.70     11.82 o 
   4  17  -9        4.78       26.47     13.30 o 
   5  17  -9       23.23       20.22     12.90 o 
   6  17  -9        4.05        0.00     12.24 o 
   7  17  -9       46.72       48.03     15.70 o 
   8  17  -9       63.66       60.00     17.29 o 
   1  18  -9       15.14       15.54      8.78 o 
   2  18  -9      303.87      294.77     17.48 o 
   3  18  -9        9.04        0.00      7.68 o 
   4  18  -9       25.06       28.21      9.72 o 
   5  18  -9        8.34       11.17     11.97 o 
   6  18  -9       95.62       91.26     17.43 o 
   7  18  -9        0.52        0.00     12.90 o 
   8  18  -9       48.19       59.20     18.36 o 
   1  19  -9       62.73       82.41     11.65 o 
   2  19  -9        7.46       13.59     11.31 o 
   3  19  -9       29.03       35.23      9.81 o 
   4  19  -9       21.56        8.62      8.73 o 
   5  19  -9       15.78       15.34     21.68 o 
   6  19  -9       29.11       10.91     12.90 o 
   7  19  -9       31.47       26.21     16.23 o 
   1  20  -9       18.33       23.21      8.70 o 
   2  20  -9        8.81        0.67     13.84 o 
   3  20  -9       24.42       14.60      9.02 o 
   4  20  -9       34.15       43.22     10.80 o 
   5  20  -9       11.70       11.19     15.76 o 
   6  20  -9        1.40        0.00     13.70 o 
   1  21  -9        4.53        7.06      9.22 o 
   2  21  -9        1.61        3.19     14.23 o 
   3  21  -9       10.82       12.07     12.51 o 
   4  21  -9        1.74       11.23      9.27 o 
   5  21  -9        1.70        0.00     10.31 o 
   1  22  -9       11.01        0.28     10.63 o 
   2  22  -9        0.79        3.95      8.16 o 
   3  22  -9       10.94        7.21     12.57 o 
   4  22  -9        4.12       12.87     18.36 o 
   1  23  -9       15.38       20.60     12.40 o 
   2  23  -9        1.30        0.00      8.30 o 
   3  23  -9       22.74       19.95     10.77 o 
   6   0  -8      270.48      274.77     10.41 o 
   8   0  -8      132.93      175.30     12.44 o 
  10   0  -8      138.72      153.65     11.97 o 
   4   1  -8     2300.37     2393.27     87.27 o 
   5   1  -8      292.71      314.89     12.48 o 
   6   1  -8      339.09      328.28      8.07 o 
   7   1  -8      266.91      273.37      9.26 o 
   8   1  -8       38.38       42.35      5.00 o 
   9   1  -8      118.47      127.41      7.37 o 
  10   1  -8       91.76      100.58      8.47 o 
  11   1  -8        7.32       15.56     11.17 o 
  12   1  -8      111.15      108.29     17.96 o 
   4   2  -8       42.22       43.37      8.12 o 
   5   2  -8      653.89      685.52     15.31 o 
   6   2  -8       71.76       68.40      4.52 o 
   7   2  -8       46.12       47.17      4.80 o 
   8   2  -8      122.12      149.44      7.26 o 
   9   2  -8        6.43        9.26      4.57 o 
  10   2  -8       22.36       23.98      6.29 o 
  11   2  -8       61.22       60.66     13.84 o 
  12   2  -8       36.26       39.51     14.37 o 
   4   3  -8      445.72      419.32     21.95 o 
   5   3  -8      107.35       95.35      6.53 o 
   6   3  -8        7.52        9.83      2.97 o 
   7   3  -8       29.78       28.89      4.35 o 
   8   3  -8       17.58       23.36      4.69 o 
   9   3  -8       48.18       50.26      5.67 o 
  10   3  -8      135.13      152.20     14.83 o 
  11   3  -8       24.32       32.73     13.04 o 
  12   3  -8       14.86        5.85     11.97 o 
   4   4  -8      291.51      297.46     17.43 o 
   5   4  -8      190.76      174.17      7.40 o 
   6   4  -8       76.59       78.95      4.49 o 
   7   4  -8       83.10       75.99      7.80 o 
   8   4  -8       89.80       95.89      8.18 o 
   9   4  -8       72.37       66.60      6.00 o 
  10   4  -8      121.21      110.34     15.63 o 
  11   4  -8       90.80       89.66     16.50 o 
  12   4  -8        0.89        9.84     13.17 o 
   3   5  -8      728.34      791.68     33.52 o 
   4   5  -8      162.56      173.61     13.84 o 
   5   5  -8       71.11       74.69      5.63 o 
   6   5  -8       41.27       47.88      5.35 o 
   7   5  -8      465.37      444.54     12.00 o 
   8   5  -8       56.52       55.22      5.33 o 
   9   5  -8       43.31       26.32     21.48 o 
  10   5  -8       80.75       65.07     22.62 o 
  11   5  -8       32.27       31.79     13.70 o 
  12   5  -8       21.36       28.60     14.63 o 
   2   6  -8      281.54      269.92     14.63 o 
   4   6  -8      215.33      204.50     11.15 o 
   5   6  -8      204.54      196.56     11.58 o 
   6   6  -8       27.66       32.03      5.05 o 
   7   6  -8       27.97       26.89      4.13 o 
   8   6  -8       75.93       81.05      5.66 o 
   9   6  -8      115.97      112.43     14.50 o 
  10   6  -8        0.39        0.00      6.87 o 
  11   6  -8       28.04       12.24     13.04 o 
  12   6  -8       10.87        5.45     13.17 o 
   2   7  -8      193.43      197.02     11.57 o 
   3   7  -8      450.61      412.94     17.83 o 
   4   7  -8       35.88       35.51      3.57 o 
   5   7  -8      133.66      143.80      8.06 o 
   6   7  -8       81.76       80.79      7.61 o 
   7   7  -8       46.31       49.65      6.46 o 
   8   7  -8      386.82      414.71     14.98 o 
   9   7  -8       43.90       39.23      8.05 o 
  10   7  -8       14.82       35.12     12.90 o 
  11   7  -8       34.82       34.85     14.37 o 
  12   7  -8       19.26        0.00     12.90 o 
   2   8  -8      438.09      477.32     20.62 o 
   3   8  -8       97.94       95.92      7.98 o 
   4   8  -8      496.58      516.30     29.40 o 
   5   8  -8       50.73       48.20      4.78 o 
   6   8  -8     1866.28     1961.77     43.15 o 
   7   8  -8       19.89       17.76      5.55 o 
   8   8  -8       14.90        7.69     10.51 o 
   9   8  -8       11.55       15.34      7.00 o 
  10   8  -8      109.65       74.37     15.83 o 
  11   8  -8        9.58       15.83     12.90 o 
  12   8  -8        3.20       17.56     14.90 o 
   2   9  -8      690.11      793.28     30.60 o 
   3   9  -8       24.73       22.48      4.39 o 
   4   9  -8      649.38      743.28     24.08 o 
   5   9  -8      522.88      551.90     16.49 o 
   6   9  -8       44.30       53.02      7.13 o 
   7   9  -8       41.51       46.63      6.27 o 
   8   9  -8       20.24       16.41      6.68 o 
   9   9  -8       46.52       53.88     13.97 o 
  10   9  -8      225.93      209.39     22.22 o 
  11   9  -8        3.44        0.93     12.24 o 
   2  10  -8      548.55      571.91     23.41 o 
   3  10  -8      643.61      682.59     25.41 o 
   4  10  -8      620.65      737.14     34.46 o 
   5  10  -8      204.68      220.25      9.94 o 
   6  10  -8     1560.02     1671.28     38.12 o 
   7  10  -8      135.70      128.59      9.14 o 
   8  10  -8       62.45       82.96     14.70 o 
   9  10  -8        3.39        5.59     11.17 o 
  10  10  -8       22.66       13.84     12.37 o 
  11  10  -8       10.74        3.59     13.17 o 
   2  11  -8        5.23        0.00      4.26 o 
   3  11  -8      530.45      534.66     27.80 o 
   4  11  -8      546.35      574.59     19.05 o 
   5  11  -8       18.40       13.70      4.81 o 
   6  11  -8      287.70      291.37     11.94 o 
   7  11  -8      105.50      116.59      8.02 o 
   8  11  -8       31.37       35.52     13.44 o 
   9  11  -8       16.62       15.30     13.17 o 
  10  11  -8        1.69        0.00     11.84 o 
  11  11  -8        3.50        0.00     11.84 o 
   2  12  -8       60.24       52.28      6.52 o 
   3  12  -8      115.23      117.73     13.30 o 
   4  12  -8       25.41       17.72      5.79 o 
   5  12  -8       74.77       70.49      6.71 o 
   6  12  -8       52.16       59.00      6.20 o 
   7  12  -8       24.91       38.98     13.17 o 
   8  12  -8       27.37       38.71     13.04 o 
   9  12  -8       44.16       48.82     15.43 o 
  10  12  -8        1.47        0.00     13.30 o 
  11  12  -8       46.86       42.84     17.03 o 
   1  13  -8      108.24       97.11     14.23 o 
   2  13  -8      164.72      159.09      9.16 o 
   3  13  -8       10.42        1.15      5.66 o 
   4  13  -8       14.77       15.15      4.53 o 
   5  13  -8      131.63      152.54     16.17 o 
   6  13  -8      433.22      519.98     43.24 o 
   7  13  -8       32.01       23.28     12.11 o 
   8  13  -8       98.44      132.63     19.16 o 
   9  13  -8       67.95       99.24     18.23 o 
  10  13  -8        5.22        9.98     14.63 o 
   0  14  -8      263.68      276.58     23.55 o 
   1  14  -8       15.61        8.91     10.64 o 
   2  14  -8        0.69        0.00      7.65 o 
   3  14  -8        5.43        0.00      5.39 o 
   4  14  -8       69.68       66.09      6.68 o 
   5  14  -8       48.97       32.26      6.70 o 
   6  14  -8       23.93       24.08     13.17 o 
   7  14  -8       62.10       70.24     14.90 o 
   8  14  -8       36.67       33.92     14.10 o 
   9  14  -8       80.42       88.47     17.56 o 
  10  14  -8        8.93       30.73     16.23 o 
   0  15  -8      287.37      332.85     25.54 o 
   1  15  -8       49.27       48.09     19.22 o 
   2  15  -8       12.42       19.54      7.11 o 
   3  15  -8       39.99       28.01      7.82 o 
   4  15  -8       79.07       71.72      7.71 o 
   5  15  -8      152.23      149.10     10.27 o 
   6  15  -8       33.79       46.30     13.57 o 
   7  15  -8       38.37       34.99     13.70 o 
   8  15  -8       90.82       78.76     17.96 o 
   9  15  -8        8.99        0.00     13.70 o 
  10  15  -8       12.50        7.58     15.43 o 
   0  16  -8        9.49       11.57     12.24 o 
   1  16  -8        2.17        0.00      7.10 o 
   2  16  -8      141.68      128.99      9.74 o 
   3  16  -8       38.46       25.32      8.09 o 
   4  16  -8       55.75       57.31      8.03 o 
   5  16  -8        9.52       11.04      6.77 o 
   6  16  -8       82.53       57.96     11.00 o 
   7  16  -8       52.80       76.89     16.23 o 
   8  16  -8       10.59        1.46     13.84 o 
   9  16  -8       11.02       32.46     15.30 o 
   0  17  -8      120.93       85.94     16.63 o 
   1  17  -8       42.89       33.64      7.03 o 
   2  17  -8        1.50        3.01      6.24 o 
   3  17  -8      234.21      246.94     15.52 o 
   4  17  -8      702.96      688.43     32.07 o 
   5  17  -8       63.88       71.81      8.90 o 
   6  17  -8       44.07       22.79     18.03 o 
   7  17  -8       26.76       20.60      9.68 o 
   8  17  -8        3.30       17.03     15.03 o 
   9  17  -8        7.85        0.00     14.90 o 
   0  18  -8      257.32      278.71     24.88 o 
   1  18  -8       47.39       41.06      7.53 o 
   2  18  -8       67.17       78.24      8.73 o 
   3  18  -8       44.74       55.95      6.46 o 
   4  18  -8       50.03       46.88      6.79 o 
   5  18  -8        3.45        3.06      8.32 o 
   6  18  -8       20.58       22.04     16.43 o 
   7  18  -8        1.34       17.16      9.77 o 
   8  18  -8        4.05        6.65     14.77 o 
   0  19  -8      136.51      109.09     11.06 o 
   1  19  -8       14.76        4.37      6.63 o 
   2  19  -8       22.60       25.10      7.54 o 
   3  19  -8       87.56       88.44      8.08 o 
   4  19  -8       83.73       80.94     15.90 o 
   5  19  -8       17.87       14.87      9.27 o 
   6  19  -8       11.95        4.02     14.57 o 
   7  19  -8       37.21       42.51     12.57 o 
   8  19  -8        4.95       24.35     16.63 o 
   0  20  -8       77.43      108.38     11.37 o 
   1  20  -8       55.26       67.30      8.55 o 
   2  20  -8       10.44       29.49      7.60 o 
   3  20  -8       21.78       21.13      6.42 o 
   4  20  -8      103.11      102.39     13.64 o 
   5  20  -8        3.27       11.06      9.36 o 
   6  20  -8        9.89        4.31      9.24 o 
   7  20  -8       11.26       23.57     18.36 o 
   0  21  -8       35.44       41.76      9.30 o 
   1  21  -8       13.51       15.45      7.33 o 
   2  21  -8       67.32       53.16      7.46 o 
   3  21  -8       17.45        1.03      7.39 o 
   4  21  -8        9.30        3.79      7.37 o 
   5  21  -8        8.67       15.16      9.92 o 
   6  21  -8        1.09        5.34     10.09 o 
   0  22  -8        8.91        0.00     13.30 o 
   1  22  -8        3.16        9.25     10.34 o 
   2  22  -8       25.15       23.68      7.03 o 
   3  22  -8        9.60        7.06      8.01 o 
   4  22  -8        1.48        0.00      7.92 o 
   5  22  -8        3.43        1.98     10.20 o 
   0  23  -8       14.36       15.96     16.10 o 
   1  23  -8        7.72       13.20      8.25 o 
   2  23  -8       25.29       18.76      8.79 o 
   3  23  -8        6.62        3.40      8.77 o 
   4  23  -8        3.01        0.00     11.99 o 
   0  24  -8        1.03       11.71     17.03 o 
   1  24  -8        4.24        6.64      8.90 o 
   2  24  -8        1.66        0.00      8.45 o 
   4   0  -7      206.07      271.26     17.03 o 
   6   0  -7      345.20      431.73     12.84 o 
   8   0  -7      119.70       88.75      8.40 o 
  10   0  -7      141.90      146.10     11.64 o 
  12   0  -7       55.16       69.18     14.90 o 
   3   1  -7      923.81      988.50     27.94 o 
   4   1  -7      149.65      126.18     14.63 o 
   5   1  -7        6.69       10.15      2.47 o 
   6   1  -7     1181.35     1244.96     23.15 o 
   7   1  -7       37.76       37.86      4.00 o 
   8   1  -7      221.47      209.87      8.41 o 
   9   1  -7        4.46       11.12      4.62 o 
  10   1  -7        6.07        2.21      4.77 o 
  11   1  -7       39.81       33.99      8.74 o 
  12   1  -7       88.28      124.39     17.69 o 
   2   2  -7        9.28        6.39      5.32 o 
   3   2  -7       83.71       62.92      7.85 o 
   4   2  -7      240.05      244.31     10.96 o 
   5   2  -7      674.66      630.75     14.83 o 
   6   2  -7      199.32      201.91      7.45 o 
   7   2  -7      107.32      115.08      4.78 o 
   8   2  -7      906.02      905.38     20.29 o 
   9   2  -7        7.34        5.82      4.32 o 
  10   2  -7       13.73       30.21      5.61 o 
  11   2  -7        7.19        5.33     13.97 o 
  12   2  -7        2.79        2.39     11.44 o 
  13   2  -7        3.60        0.00     13.04 o 
   2   3  -7      830.54      933.63     37.78 o 
   3   3  -7      293.54      293.47     16.10 o 
   4   3  -7      464.83      520.49     17.30 o 
   5   3  -7      220.81      218.07      8.03 o 
   6   3  -7       82.76       75.17      3.83 o 
   7   3  -7      255.51      250.55      9.43 o 
   8   3  -7      198.60      213.09      8.68 o 
   9   3  -7        1.49        1.38      4.10 o 
  10   3  -7      143.28      153.31     15.03 o 
  11   3  -7        3.45        0.00     10.64 o 
  12   3  -7        8.07       21.02     13.04 o 
   2   4  -7       67.42       64.39      7.85 o 
   3   4  -7      124.75      162.97     11.84 o 
   4   4  -7      122.59      104.49      9.38 o 
   5   4  -7     1185.79     1268.58     22.01 o 
   6   4  -7      332.52      360.60      8.79 o 
   7   4  -7      248.23      250.92      7.69 o 
   8   4  -7        4.87        3.79      3.91 o 
   9   4  -7       26.38       22.58      4.92 o 
  10   4  -7      252.94      264.09     20.95 o 
  11   4  -7      158.49      173.74     19.42 o 
  12   4  -7        3.82        5.85     11.31 o 
   1   5  -7       25.18       25.14      4.79 o 
   2   5  -7       34.81       35.79      6.52 o 
   3   5  -7      273.55      289.88     16.23 o 
   4   5  -7       20.60       23.10      9.11 o 
   5   5  -7       17.34       16.05      2.64 o 
   6   5  -7      109.33      119.38      6.39 o 
   7   5  -7      350.17      332.48      8.84 o 
   8   5  -7      515.01      555.52     19.62 o 
   9   5  -7       36.03       22.98      4.85 o 
  10   5  -7       20.42        5.06     10.91 o 
  11   5  -7       13.40       12.77     11.71 o 
  12   5  -7       54.75       54.01     15.96 o 
   1   6  -7      314.99      320.34     15.03 o 
   2   6  -7       27.19       28.60      7.32 o 
   3   6  -7      220.95      217.11     13.57 o 
   4   6  -7       52.51       60.52      3.92 o 
   5   6  -7      518.80      443.65      9.71 o 
   6   6  -7      484.74      518.11     11.12 o 
   7   6  -7       83.35       75.15      8.66 o 
   8   6  -7      416.80      448.86     12.63 o 
   9   6  -7       95.87       93.21      8.03 o 
  10   6  -7       19.49       14.50     11.17 o 
  11   6  -7       77.47       74.76     15.43 o 
  12   6  -7       35.90       20.09     14.37 o 
   1   7  -7      674.23      653.46     26.34 o 
   2   7  -7       82.16       87.27      5.66 o 
   3   7  -7      179.95      175.84      7.48 o 
   4   7  -7      533.72      582.42     37.05 o 
   5   7  -7      197.87      194.88     10.19 o 
   6   7  -7     1124.28     1243.76     25.20 o 
   7   7  -7       98.39       92.22     10.23 o 
   8   7  -7      552.32      562.55     18.07 o 
   9   7  -7      126.35      125.56     10.64 o 
  10   7  -7       50.56       58.93     14.37 o 
  11   7  -7        3.33        5.06     11.71 o 
  12   7  -7        9.76        9.84     14.23 o 
   1   8  -7      626.09      578.56     24.74 o 
   2   8  -7     2769.38     3110.72    108.69 o 
   3   8  -7      156.80      136.83      7.78 o 
   4   8  -7      255.56      255.35      9.00 o 
   5   8  -7        5.61        2.83      3.23 o 
   6   8  -7        7.58       10.95      4.10 o 
   7   8  -7      159.64      169.56      9.28 o 
   8   8  -7      309.72      301.76     12.55 o 
   9   8  -7      103.80       67.18     15.03 o 
  10   8  -7      109.68      126.25     17.56 o 
  11   8  -7       13.67       18.49     13.44 o 
  12   8  -7      187.45      218.57     24.08 o 
   1   9  -7      575.49      583.22     24.35 o 
   2   9  -7       44.48       44.17      5.45 o 
   3   9  -7        3.89        5.23      4.32 o 
   4   9  -7      939.69      990.95     23.35 o 
   5   9  -7      576.70      597.23     14.47 o 
   6   9  -7     1107.47     1110.05     45.66 o 
   7   9  -7       18.48       11.07      7.77 o 
   8   9  -7      301.97      297.16     23.97 o 
   9   9  -7       39.47       41.24     12.90 o 
  10   9  -7        4.95       14.50     12.24 o 
  11   9  -7       10.87        0.00     11.97 o 
  12   9  -7       10.95        0.00     13.57 o 
   1  10  -7       37.01       39.38      6.12 o 
   2  10  -7      863.90     1014.16     28.18 o 
   3  10  -7      296.43      292.67     22.02 o 
   4  10  -7     1230.25     1362.43     30.68 o 
   5  10  -7        7.08        0.00      3.58 o 
   6  10  -7       35.59       46.56      9.00 o 
   7  10  -7      177.48      161.72      9.10 o 
   8  10  -7       55.32       71.31     14.63 o 
   9  10  -7        8.76        7.05     11.84 o 
  10  10  -7        2.36       13.70     13.04 o 
  11  10  -7        4.19        0.00     12.51 o 
   1  11  -7      368.14      363.37     14.16 o 
   2  11  -7        7.77        4.63      3.62 o 
   3  11  -7      246.06      280.09     13.34 o 
   4  11  -7      395.99      381.36     10.51 o 
   5  11  -7       27.88       30.75      7.22 o 
   6  11  -7      845.66      851.86     22.36 o 
   7  11  -7       24.24       22.03      5.43 o 
   8  11  -7       15.24        0.00     10.78 o 
   9  11  -7        9.07        0.00     10.51 o 
  10  11  -7       25.30       18.76     13.44 o 
  11  11  -7        8.63        0.00     13.30 o 
   1  12  -7       44.72       41.97      7.24 o 
   2  12  -7       29.13       26.98      4.26 o 
   3  12  -7       55.60       52.07      7.10 o 
   4  12  -7      328.78      359.06     10.28 o 
   5  12  -7      107.67      106.12      5.88 o 
   6  12  -7     1115.60     1220.46     25.65 o 
   7  12  -7       69.01       89.88     12.31 o 
   8  12  -7        3.80        1.33     11.31 o 
   9  12  -7       52.04       42.30     15.17 o 
  10  12  -7       17.11       11.04     13.70 o 
  11  12  -7       38.31       64.92     17.96 o 
   1  13  -7      161.15      139.28     17.96 o 
   2  13  -7       21.57       15.36      4.99 o 
   3  13  -7       13.73       14.09      8.18 o 
   4  13  -7        5.60        0.69      4.72 o 
   5  13  -7       79.07       85.48      5.33 o 
   6  13  -7       12.27        3.79      6.57 o 
   7  13  -7       59.40       54.68     14.37 o 
   8  13  -7      129.89      125.18     18.76 o 
   9  13  -7       13.15       14.77     13.57 o 
  10  13  -7        3.91        7.32     14.10 o 
  11  13  -7        0.48        2.00     13.44 o 
   1  14  -7       95.94       93.30     14.43 o 
   2  14  -7        3.50        0.00      4.68 o 
   3  14  -7      202.22      206.21      7.27 o 
   4  14  -7       27.18       28.62      3.52 o 
   5  14  -7       66.25       48.64      9.17 o 
   6  14  -7       46.39       45.37     13.29 o 
   7  14  -7       34.24       48.46      9.37 o 
   8  14  -7       47.00       25.68     13.44 o 
   9  14  -7       39.03       31.13     15.30 o 
  10  14  -7       21.15        2.00     14.23 o 
   1  15  -7      157.91      149.32     12.13 o 
   2  15  -7       22.00       23.70      6.05 o 
   3  15  -7       18.50       10.31      7.57 o 
   4  15  -7        3.16       12.33      5.55 o 
   5  15  -7      145.45      125.29      9.25 o 
   6  15  -7       68.29       69.06     11.79 o 
   7  15  -7       48.45       45.46      9.26 o 
   8  15  -7      129.87      149.72     20.55 o 
   9  15  -7       45.76       49.22     15.83 o 
  10  15  -7       26.23        2.00     14.63 o 
   1  16  -7       85.62       65.22      8.33 o 
   2  16  -7       47.33       37.74      6.94 o 
   3  16  -7       44.05       40.75      7.29 o 
   4  16  -7        3.45        0.00      5.22 o 
   5  16  -7       71.58       54.16      6.60 o 
   6  16  -7      121.52      130.48     12.75 o 
   7  16  -7       61.99       58.87     11.84 o 
   8  16  -7        2.47       13.11      8.96 o 
   9  16  -7       56.79       56.67     18.09 o 
  10  16  -7        3.83        5.45     14.90 o 
   1  17  -7       35.56       26.18      7.28 o 
   2  17  -7      110.21       89.28      6.92 o 
   3  17  -7       83.17       86.02      6.43 o 
   4  17  -7      148.46      150.84      8.13 o 
   5  17  -7       47.58       38.46      6.45 o 
   6  17  -7      415.01      440.86     21.68 o 
   7  17  -7       13.58       12.58     12.37 o 
   8  17  -7       31.90       26.05     14.77 o 
   9  17  -7        0.29       18.89     14.37 o 
   1  18  -7       76.70       77.00     11.34 o 
   2  18  -7      316.86      346.99     12.28 o 
   3  18  -7       60.64       60.20      8.36 o 
   4  18  -7        0.73        0.00      4.77 o 
   5  18  -7        3.46        0.00      5.93 o 
   6  18  -7        4.61        5.98      8.73 o 
   7  18  -7        9.74        9.41      9.05 o 
   8  18  -7        2.72        9.34      9.10 o 
   9  18  -7        0.76        0.00      8.87 o 
   1  19  -7      170.35      179.48     10.92 o 
   2  19  -7      261.61      260.59     20.25 o 
   3  19  -7       58.80       54.09      6.86 o 
   4  19  -7        6.98        3.49      5.65 o 
   5  19  -7        3.30        3.29      5.57 o 
   6  19  -7       10.00        8.49      8.60 o 
   7  19  -7        4.23        0.51      9.02 o 
   8  19  -7        2.21        0.00      8.94 o 
   1  20  -7        9.63       18.01      5.22 o 
   2  20  -7       19.77       19.83      6.08 o 
   3  20  -7       33.82       42.51      6.75 o 
   4  20  -7        1.38        9.38      5.91 o 
   5  20  -7        5.57        7.14      7.44 o 
   6  20  -7        1.57        7.10      9.45 o 
   7  20  -7        2.60        0.00      9.29 o 
   8  20  -7      165.26      220.39     24.08 o 
   1  21  -7       42.94       37.98     10.24 o 
   2  21  -7        4.64        0.29      5.32 o 
   3  21  -7       32.03       37.58      6.95 o 
   4  21  -7        6.37        4.89      9.60 o 
   5  21  -7        1.87        0.52      8.88 o 
   6  21  -7        1.79        0.00      9.20 o 
   7  21  -7       27.39       29.83     15.03 o 
   1  22  -7       14.52       11.25      6.12 o 
   2  22  -7        1.11        1.70      5.82 o 
   3  22  -7        5.47        0.21      5.85 o 
   4  22  -7       10.08        3.98      7.75 o 
   5  22  -7        5.43        0.00      7.54 o 
   6  22  -7        1.92        0.00     14.90 o 
   1  23  -7       19.90       21.19      8.63 o 
   2  23  -7        1.28        0.00      7.04 o 
   3  23  -7       15.20       22.97      8.73 o 
   4  23  -7        1.01        2.88      8.25 o 
   5  23  -7        3.38        0.00      8.11 o 
   1  24  -7        1.15        1.38      8.07 o 
   2  24  -7        2.95        0.00      7.95 o 
   3  24  -7       12.44        0.00      8.33 o 
   4  24  -7        0.52        0.42     10.31 o 
   1  25  -7       43.58       54.07     10.93 o 
   2  25  -7        0.23        0.00     15.82 o 
   2   0  -6     2454.13     2544.80     89.80 o 
   4   0  -6    22265.60    26047.69    588.95 o 
   6   0  -6      174.71      149.59      7.29 o 
   8   0  -6        0.10        8.42      5.36 o 
  10   0  -6      199.98      225.39     13.92 o 
  12   0  -6       48.20       65.45     14.50 o 
   1   1  -6     2677.59     2598.81     91.79 o 
   2   1  -6      213.23      214.60      9.17 o 
   3   1  -6      940.13     1013.39     27.84 o 
   4   1  -6     1983.25     2547.53     45.19 o 
   5   1  -6     1444.02     1489.68     22.77 o 
   6   1  -6       46.45       63.60      3.46 o 
   7   1  -6       29.73       24.10      3.05 o 
   8   1  -6     1229.91     1355.79     27.73 o 
   9   1  -6       10.22        6.36      4.24 o 
  10   1  -6      126.19      133.25      9.13 o 
  11   1  -6       76.92       87.80     10.25 o 
  12   1  -6        1.79        0.00      8.18 o 
  13   1  -6        5.85        5.72     13.30 o 
   1   2  -6     1981.47     1749.79     63.72 o 
   2   2  -6     1966.15     1997.26     51.88 o 
   3   2  -6      855.99      914.14     25.53 o 
   4   2  -6      221.81      243.41     11.89 o 
   5   2  -6       30.90       30.69      2.67 o 
   6   2  -6     1199.00     1326.56     20.90 o 
   7   2  -6      451.64      479.56      9.92 o 
   8   2  -6      186.35      204.09      7.23 o 
   9   2  -6       18.15       14.21      4.43 o 
  10   2  -6      278.03      320.32     13.16 o 
  11   2  -6       14.45       15.06     15.90 o 
  12   2  -6        2.04        0.00     10.38 o 
  13   2  -6        7.84       11.04     13.17 o 
   1   3  -6      543.60      535.33     22.88 o 
   2   3  -6      246.17      218.17     12.90 o 
   3   3  -6       80.83       88.77      5.81 o 
   4   3  -6      489.40      582.85     11.10 o 
   5   3  -6       62.64       53.08      2.98 o 
   6   3  -6       42.96       41.85      3.05 o 
   7   3  -6      160.30      161.11      5.51 o 
   8   3  -6       17.10       26.64      4.71 o 
   9   3  -6       49.83       45.82      5.49 o 
  10   3  -6       76.24       76.22      7.63 o 
  11   3  -6       27.30       37.37      8.56 o 
  12   3  -6        4.50       11.31     12.37 o 
  13   3  -6       17.58       11.97     14.10 o 
   0   4  -6     2089.77     2186.40     79.55 o 
   1   4  -6      825.21      866.45     34.06 o 
   2   4  -6      416.78      504.73     22.48 o 
   3   4  -6      780.87      844.23     32.19 o 
   4   4  -6      959.57     1025.16     19.45 o 
   5   4  -6     1587.74     1620.31     24.53 o 
   6   4  -6      268.17      300.90      7.05 o 
   7   4  -6      557.52      533.85     10.68 o 
   8   4  -6      100.31      111.78      5.38 o 
   9   4  -6      276.17      297.43     11.31 o 
  10   4  -6      140.93      133.57     10.61 o 
  11   4  -6       53.27       55.74     13.97 o 
  12   4  -6        3.33       13.44     13.04 o 
  13   4  -6       21.84       33.26     15.70 o 
   0   5  -6      110.12       95.25      8.25 o 
   1   5  -6      544.89      524.93     15.58 o 
   2   5  -6      421.59      449.92     20.49 o 
   3   5  -6      165.65      161.10     11.17 o 
   4   5  -6       94.59       79.95      3.77 o 
   5   5  -6      109.46      116.23      4.30 o 
   6   5  -6       75.35       69.08      3.77 o 
   7   5  -6       32.13       31.96      3.28 o 
   8   5  -6      481.81      519.56     13.62 o 
   9   5  -6      119.90      115.75      7.70 o 
  10   5  -6        5.27        0.00      9.64 o 
  11   5  -6       78.67       83.68     15.83 o 
  12   5  -6       19.00       24.35     13.84 o 
  13   5  -6        2.34        9.71     13.30 o 
   0   6  -6     1335.51     1485.85     54.68 o 
   1   6  -6      196.12      212.50      8.47 o 
   2   6  -6      178.56      179.02      7.38 o 
   3   6  -6      193.47      168.55     11.57 o 
   4   6  -6        7.15        7.15      1.82 o 
   5   6  -6      446.95      439.63      9.19 o 
   6   6  -6      283.34      288.44     10.46 o 
   7   6  -6      320.58      313.99      8.12 o 
   8   6  -6      379.49      380.03     11.07 o 
   9   6  -6       18.87       25.78      6.94 o 
  10   6  -6       57.55       58.00     14.23 o 
  11   6  -6       36.95        9.98     12.24 o 
  12   6  -6        9.95       11.84     13.44 o 
   0   7  -6       39.62       41.77      5.72 o 
   1   7  -6       19.43       18.36      4.12 o 
   2   7  -6     1173.57     1360.45     35.36 o 
   3   7  -6      331.93      350.31     23.28 o 
   4   7  -6      280.21      310.64      9.72 o 
   5   7  -6      242.14      234.81      7.69 o 
   6   7  -6     2032.60     2093.74     39.20 o 
   7   7  -6       12.51       11.01      3.82 o 
   8   7  -6      341.55      348.94     13.31 o 
   9   7  -6       42.96       43.16      9.51 o 
  10   7  -6       17.83       10.24     11.71 o 
  11   7  -6        8.20        4.26     12.51 o 
  12   7  -6       85.08       74.76     17.43 o 
   0   8  -6        6.98       15.70      4.92 o 
   1   8  -6      102.58      102.06     10.78 o 
   2   8  -6       29.73       24.70      6.14 o 
   3   8  -6      201.35      183.99      7.62 o 
   4   8  -6       71.85       77.51      4.72 o 
   5   8  -6       67.66       70.20      5.76 o 
   6   8  -6       27.88       37.02      4.32 o 
   7   8  -6      587.80      600.28     16.40 o 
   8   8  -6      201.54      231.27     14.25 o 
   9   8  -6      147.08      148.20     18.23 o 
  10   8  -6       24.93        9.31     11.71 o 
  11   8  -6        6.16       22.88     13.44 o 
  12   8  -6       78.22       48.42     17.03 o 
   0   9  -6     3989.62     5135.36    176.67 o 
   1   9  -6      866.46      925.08     22.46 o 
   2   9  -6      146.76      160.23      6.40 o 
   3   9  -6      511.25      484.43     25.38 o 
   4   9  -6      319.09      295.50      7.74 o 
   5   9  -6      368.48      366.78      9.06 o 
   6   9  -6     3775.42     3969.94     70.09 o 
   7   9  -6       91.44       90.37     11.74 o 
   8   9  -6      794.27      858.85     30.15 o 
   9   9  -6       32.69       34.59     12.64 o 
  10   9  -6      136.79      151.13     19.29 o 
  11   9  -6       10.58       25.68     14.10 o 
  12   9  -6       51.39       52.55     17.29 o 
   0  10  -6      313.36      318.08     20.49 o 
   1  10  -6      490.12      500.68     14.11 o 
   2  10  -6      411.62      461.84     13.23 o 
   3  10  -6      254.94      250.51      9.56 o 
   4  10  -6      274.13      290.28      7.62 o 
   5  10  -6       87.90       85.01      4.95 o 
   6  10  -6       57.99       68.63      7.26 o 
   7  10  -6      168.36      183.85     17.29 o 
   8  10  -6      327.04      342.26     18.30 o 
   9  10  -6       26.65        6.12     11.97 o 
  10  10  -6        5.09        5.72     12.51 o 
  11  10  -6        1.82        8.25     13.17 o 
  12  10  -6       20.89       12.90     14.77 o 
   0  11  -6     1266.06     1527.89     63.19 o 
   1  11  -6       26.59       17.93      3.85 o 
   2  11  -6      159.67      156.00      9.54 o 
   3  11  -6      180.87      158.12      7.14 o 
   4  11  -6      257.07      257.51      7.28 o 
   5  11  -6       74.71       80.24      4.51 o 
   6  11  -6      259.24      282.24      9.40 o 
   7  11  -6       26.23       26.03      6.02 o 
   8  11  -6       13.83        4.19      8.78 o 
   9  11  -6        5.11        0.00      9.45 o 
  10  11  -6        2.22        0.00     11.31 o 
  11  11  -6        6.20        2.53     13.30 o 
  12  11  -6       36.86       33.39     17.03 o 
   0  12  -6       47.91       63.06     10.64 o 
   1  12  -6      132.61      133.70      7.16 o 
   2  12  -6      600.98      709.36     18.98 o 
   3  12  -6       27.92       28.45      3.21 o 
   4  12  -6      384.90      449.45     10.31 o 
   5  12  -6       33.06       39.41      4.03 o 
   6  12  -6      271.37      295.68     12.83 o 
   7  12  -6      197.12      199.29     16.90 o 
   8  12  -6       61.09       52.06     12.04 o 
   9  12  -6       36.71       23.01     13.70 o 
  10  12  -6       15.76       11.17     12.37 o 
  11  12  -6       36.02       36.19     16.50 o 
   0  13  -6      178.83      257.42     19.02 o 
   1  13  -6       60.91       57.06      5.07 o 
   2  13  -6      142.87      145.09      8.19 o 
   3  13  -6      120.17      122.67      5.86 o 
   4  13  -6      286.94      301.36     10.55 o 
   5  13  -6      190.65      191.46      9.77 o 
   6  13  -6       82.79       95.18     15.10 o 
   7  13  -6       75.25       88.86      8.02 o 
   8  13  -6       24.47       21.72      7.91 o 
   9  13  -6       81.35       52.81     14.90 o 
  10  13  -6       32.54       29.00     15.03 o 
  11  13  -6       83.25       67.85     17.69 o 
   0  14  -6        5.16        0.00      6.65 o 
   1  14  -6       60.04       55.90      8.13 o 
   2  14  -6       57.62       64.26      6.34 o 
   3  14  -6      479.12      486.53     15.41 o 
   4  14  -6       37.92       41.33      5.29 o 
   5  14  -6      321.94      308.38     12.89 o 
   6  14  -6        0.01        0.00      4.58 o 
   7  14  -6       83.27       79.74      8.20 o 
   8  14  -6        0.36        0.00      7.29 o 
   9  14  -6        7.28        0.87      8.25 o 
  10  14  -6       27.80       30.20     16.10 o 
  11  14  -6        2.06        0.00     14.10 o 
   0  15  -6       46.17       25.81      9.71 o 
   1  15  -6      182.04      171.69      9.22 o 
   2  15  -6      205.23      219.48     12.54 o 
   3  15  -6       32.88       35.88      5.27 o 
   4  15  -6      245.01      242.11      8.83 o 
   5  15  -6       27.43       20.09      4.72 o 
   6  15  -6       22.62       41.99      6.09 o 
   7  15  -6       26.74       24.11      8.50 o 
   8  15  -6       78.12       97.34     10.77 o 
   9  15  -6       10.71       19.31      8.94 o 
  10  15  -6       10.81       17.43     15.30 o 
   0  16  -6       12.94       26.23     12.17 o 
   1  16  -6      260.11      273.40      7.78 o 
   2  16  -6      124.34      138.75     13.42 o 
   3  16  -6       62.79       58.34      5.42 o 
   4  16  -6      535.44      528.19     13.82 o 
   5  16  -6       41.42       46.10      5.69 o 
   6  16  -6      401.15      435.91     14.19 o 
   7  16  -6       10.03        6.91      7.86 o 
   8  16  -6       25.14       11.49      8.44 o 
   9  16  -6       42.35       53.28     10.44 o 
  10  16  -6        0.06        0.80     15.03 o 
   0  17  -6       25.92       17.97      4.38 o 
   1  17  -6      209.52      200.86      6.52 o 
   2  17  -6      243.03      221.43      9.50 o 
   3  17  -6       62.74       63.08      6.12 o 
   4  17  -6      166.26      176.57      8.34 o 
   5  17  -6       43.52       48.17      5.98 o 
   6  17  -6      143.28      124.81     12.31 o 
   7  17  -6       33.00       34.18     11.57 o 
   8  17  -6       56.08       58.87     10.37 o 
   9  17  -6       43.72       36.64     11.57 o 
  10  17  -6        2.18        0.00      9.13 o 
   0  18  -6      628.75      686.05     18.41 o 
   1  18  -6      123.90      130.59      7.19 o 
   2  18  -6      211.25      214.94      9.76 o 
   3  18  -6       10.93        5.39      4.62 o 
   4  18  -6      875.27      879.64     23.72 o 
   5  18  -6       56.96       45.13      6.15 o 
   6  18  -6       68.95       83.95      9.47 o 
   7  18  -6       22.13       13.05      9.05 o 
   8  18  -6        9.67        1.29      8.52 o 
   9  18  -6        0.37        0.00      8.66 o 
   0  19  -6      291.74      340.25     16.84 o 
   1  19  -6       78.28       70.74      7.82 o 
   2  19  -6       15.94       20.92      5.96 o 
   3  19  -6       35.31       27.34      5.39 o 
   4  19  -6       70.25       69.46      6.40 o 
   5  19  -6       48.55       60.20      6.36 o 
   6  19  -6       36.32       50.54      8.54 o 
   7  19  -6       13.06       32.42     12.84 o 
   8  19  -6       58.22       52.26     11.16 o 
   9  19  -6        0.95       11.50     10.21 o 
   0  20  -6      115.27      124.83     11.37 o 
   1  20  -6       10.05        5.32      4.75 o 
   2  20  -6      258.37      298.99     10.24 o 
   3  20  -6       44.87       49.11      6.91 o 
   4  20  -6        7.60        0.00      5.46 o 
   5  20  -6        1.31        0.00      6.53 o 
   6  20  -6       16.41       18.64      7.84 o 
   7  20  -6        1.41        0.00     10.04 o 
   8  20  -6        3.87        4.97      9.50 o 
   0  21  -6       82.47       67.37      9.16 o 
   1  21  -6       14.10        9.70      4.51 o 
   2  21  -6        2.56        0.00      5.45 o 
   3  21  -6       33.89       46.32      8.56 o 
   4  21  -6       18.54       10.65      5.84 o 
   5  21  -6       16.10       14.89      7.43 o 
   6  21  -6        6.93        8.51      8.40 o 
   7  21  -6       17.26       16.53     10.34 o 
   0  22  -6        1.78        0.00     12.51 o 
   1  22  -6       17.95       21.38      5.96 o 
   2  22  -6        8.17        8.70      5.66 o 
   3  22  -6       26.93       14.96      6.62 o 
   4  22  -6       14.95       20.08      8.28 o 
   5  22  -6        6.09        1.87      8.25 o 
   6  22  -6       27.74       31.93     11.10 o 
   7  22  -6       21.57       15.26     10.53 o 
   0  23  -6        1.37        0.00      8.27 o 
   1  23  -6        3.07        4.03      7.72 o 
   2  23  -6       22.56       26.40      8.49 o 
   3  23  -6       35.41       33.80      9.10 o 
   4  23  -6        0.31        5.48      8.13 o 
   5  23  -6        1.46        2.24      8.20 o 
   6  23  -6        9.52        5.18     12.70 o 
   0  24  -6        7.71        8.16      9.75 o 
   1  24  -6        9.08        0.00      9.84 o 
   2  24  -6        0.55        7.37      8.14 o 
   3  24  -6        4.56        3.13      8.38 o 
   4  24  -6       10.20       20.14     12.09 o 
   0  25  -6       45.20       78.12     13.40 o 
   1  25  -6       23.15       26.95      8.05 o 
   2  25  -6        2.11        0.00      8.46 o 
   3  25  -6        0.70        0.00      9.09 o 
   2   0  -5     1709.85     1866.06     67.58 o 
   4   0  -5      276.00      309.88      9.34 o 
   6   0  -5     1525.43     1636.14     35.48 o 
   8   0  -5       82.28       84.08      5.77 o 
  10   0  -5       60.12       73.70     12.90 o 
  12   0  -5      160.51      190.77     20.49 o 
   1   1  -5     6012.97     5588.53    142.88 o 
   2   1  -5    13998.41    15778.59    378.53 o 
   3   1  -5      223.73      211.32      8.75 o 
   4   1  -5     1330.74     1412.63     21.40 o 
   5   1  -5     1394.79     1342.42     20.88 o 
   6   1  -5      420.42      519.12      9.88 o 
   7   1  -5      242.95      224.24      6.12 o 
   8   1  -5       11.12        6.92      2.79 o 
   9   1  -5        6.89        0.20      3.87 o 
  10   1  -5      197.86      211.62     12.83 o 
  11   1  -5       50.08       45.59      8.98 o 
  12   1  -5       37.17       47.78     10.91 o 
  13   1  -5        2.86        0.00     12.90 o 
   1   2  -5     4241.28     3896.02     96.47 o 
   2   2  -5      322.48      304.49     34.52 o 
   3   2  -5     5941.32     5844.14    142.00 o 
   4   2  -5      616.40      789.66     12.86 o 
   5   2  -5      476.39      436.20      8.48 o 
   6   2  -5       60.23       65.42      4.14 o 
   7   2  -5      204.08      213.51      6.06 o 
   8   2  -5       47.85       51.97      3.65 o 
   9   2  -5       24.89       23.18      5.60 o 
  10   2  -5      102.06      103.94     13.50 o 
  11   2  -5       72.79       65.18      9.45 o 
  12   2  -5        0.29        1.03      7.82 o 
  13   2  -5        2.95        0.00     13.04 o 
   1   3  -5     1106.34     1026.03     22.61 o 
   2   3  -5       85.50       94.71      7.38 o 
   3   3  -5      792.81      769.06     21.81 o 
   4   3  -5      793.90      873.13     14.09 o 
   5   3  -5       43.64       37.63      3.44 o 
   6   3  -5      292.55      352.97      7.85 o 
   7   3  -5       54.65       55.53      3.38 o 
   8   3  -5       53.70       54.30      3.71 o 
   9   3  -5      192.93      217.27     10.38 o 
  10   3  -5       17.87       38.97     12.64 o 
  11   3  -5       62.21       66.11      9.47 o 
  12   3  -5       10.49       29.13      8.81 o 
  13   3  -5        4.92        0.00     12.51 o 
   1   4  -5      730.03      667.80     19.52 o 
   2   4  -5      489.04      533.46     35.45 o 
   3   4  -5       12.64       11.95      3.05 o 
   4   4  -5      543.84      627.18     10.62 o 
   5   4  -5      173.77      163.41      4.75 o 
   6   4  -5       18.43       24.27      2.45 o 
   7   4  -5      278.00      283.50      7.02 o 
   8   4  -5      713.67      732.85     14.94 o 
   9   4  -5      757.25      732.30     25.00 o 
  10   4  -5        0.63        5.45      6.68 o 
  11   4  -5       46.76       34.21      8.37 o 
  12   4  -5        4.37        1.20     12.64 o 
  13   4  -5       13.06        0.00     12.90 o 
   1   5  -5      637.70      614.24     14.28 o 
   2   5  -5      471.80      463.89     20.75 o 
   3   5  -5      389.09      352.48     12.16 o 
   4   5  -5      884.06     1024.64     15.96 o 
   5   5  -5      666.60      604.94     10.70 o 
   6   5  -5      653.11      665.98     11.83 o 
   7   5  -5       16.85       11.70      3.29 o 
   8   5  -5       77.97       62.43      4.26 o 
   9   5  -5       80.55       85.47      7.14 o 
  10   5  -5       11.57        1.48      6.49 o 
  11   5  -5       15.91        5.85     12.11 o 
  12   5  -5       21.23       30.33     13.57 o 
  13   5  -5       21.18       32.73     16.36 o 
   1   6  -5      358.86      354.97     19.56 o 
   2   6  -5      158.30      168.05      5.73 o 
   3   6  -5      258.54      258.64      9.62 o 
   4   6  -5      140.23      164.29      5.68 o 
   5   6  -5      379.64      363.84     11.33 o 
   6   6  -5      669.57      709.48     13.50 o 
   7   6  -5      361.14      372.04      8.54 o 
   8   6  -5      108.14      106.01      5.35 o 
   9   6  -5      308.41      316.45     12.34 o 
  10   6  -5      177.62      197.74     12.21 o 
  11   6  -5       28.12        0.00     11.31 o 
  12   6  -5       24.36       34.85     15.43 o 
  13   6  -5       15.26       11.97     14.63 o 
   1   7  -5     1038.39      999.98     29.51 o 
   2   7  -5      459.75      505.18     12.12 o 
   3   7  -5      708.85      733.74     17.45 o 
   4   7  -5      230.12      253.17      6.49 o 
   5   7  -5      394.08      405.15      8.96 o 
   6   7  -5       17.49       12.39      3.85 o 
   7   7  -5      288.07      272.62     10.12 o 
   8   7  -5       93.79      116.60      7.51 o 
   9   7  -5      149.03      120.87     13.44 o 
  10   7  -5      227.13      207.53     20.62 o 
  11   7  -5        3.24        0.00     10.11 o 
  12   7  -5       81.12      103.77     18.49 o 
  13   7  -5       31.05       46.43     16.76 o 
   1   8  -5       71.55       77.65      4.12 o 
   2   8  -5     2351.58     2693.28     47.85 o 
   3   8  -5       98.47      114.00      5.60 o 
   4   8  -5      228.72      265.71      7.31 o 
   5   8  -5      214.99      201.57      6.11 o 
   6   8  -5       64.62       83.76      4.17 o 
   7   8  -5      331.73      354.24     12.28 o 
   8   8  -5     1885.91     1915.65     43.75 o 
   9   8  -5       15.22       13.76      8.01 o 
  10   8  -5       77.06       66.52     15.56 o 
  11   8  -5       12.05       23.01     13.04 o 
  12   8  -5        1.13        0.00     11.84 o 
   1   9  -5      125.17      157.22     11.58 o 
   2   9  -5       36.03       43.05      5.50 o 
   3   9  -5      763.36      774.77     22.89 o 
   4   9  -5      172.73      168.98      5.39 o 
   5   9  -5       23.72       25.70      4.04 o 
   6   9  -5      681.14      701.69     13.98 o 
   7   9  -5      105.37      100.18      5.88 o 
   8   9  -5      354.52      420.90     19.37 o 
   9   9  -5       15.58       11.17      7.90 o 
  10   9  -5       37.60       29.80     13.97 o 
  11   9  -5        0.84        0.00     12.64 o 
  12   9  -5       62.65       87.54     18.89 o 
   1  10  -5       90.08       95.79      5.31 o 
   2  10  -5       66.37       53.76      5.05 o 
   3  10  -5      144.89      152.11      5.31 o 
   4  10  -5        9.34        6.63      2.39 o 
   5  10  -5      125.76      123.04      4.96 o 
   6  10  -5      357.14      340.07     11.84 o 
   7  10  -5       70.44       71.96      5.80 o 
   8  10  -5      632.97      657.93     31.47 o 
   9  10  -5       35.22       15.30     12.51 o 
  10  10  -5        2.92        8.65     12.77 o 
  11  10  -5        2.64        0.00     12.11 o 
  12  10  -5       54.36       45.10     16.76 o 
   1  11  -5      688.66      719.86     18.43 o 
   2  11  -5      848.05     1033.22     24.66 o 
   3  11  -5      339.02      326.13      7.75 o 
   4  11  -5      155.16      155.68      4.90 o 
   5  11  -5       89.79       89.29      7.57 o 
   6  11  -5      218.96      224.26      8.61 o 
   7  11  -5       23.52       23.75      4.99 o 
   8  11  -5      251.00      255.44     11.55 o 
   9  11  -5       42.66       34.46     13.70 o 
  10  11  -5       68.57       87.94     17.56 o 
  11  11  -5        7.31        5.99     13.04 o 
  12  11  -5       21.11        1.60     14.50 o 
   1  12  -5      130.37      134.41     10.39 o 
   2  12  -5       58.74       84.03      9.64 o 
   3  12  -5       18.37       25.08      3.87 o 
   4  12  -5       65.76       72.83      5.17 o 
   5  12  -5      208.28      216.43      7.66 o 
   6  12  -5       12.00       15.00      4.68 o 
   7  12  -5       87.89       87.15      6.66 o 
   8  12  -5      228.53      209.55     10.81 o 
   9  12  -5       88.80       84.15      9.35 o 
  10  12  -5        4.82        7.85     12.77 o 
  11  12  -5       35.01        0.00     12.77 o 
  12  12  -5       24.72       13.44     15.83 o 
   1  13  -5      133.55      139.62      7.45 o 
   2  13  -5       75.02       81.30      6.21 o 
   3  13  -5      507.79      515.47     17.71 o 
   4  13  -5       22.89       22.56      5.53 o 
   5  13  -5       66.02       66.19      5.11 o 
   6  13  -5      211.68      210.79      9.08 o 
   7  13  -5       89.71       84.45      7.93 o 
   8  13  -5       57.02       61.74      8.66 o 
   9  13  -5       27.69       20.72      7.47 o 
  10  13  -5        0.11        5.72     13.30 o 
  11  13  -5       50.49       27.80     16.23 o 
   1  14  -5        1.70        3.34      2.96 o 
   2  14  -5        6.95        3.78      3.93 o 
   3  14  -5      497.21      498.21     12.10 o 
   4  14  -5        3.68        1.40      3.43 o 
   5  14  -5        8.07        0.55      3.75 o 
   6  14  -5      122.92      126.70      7.55 o 
   7  14  -5      249.55      252.93     12.03 o 
   8  14  -5        4.74        0.00      7.09 o 
   9  14  -5       97.94       96.45     10.31 o 
  10  14  -5       26.35       38.81      8.75 o 
  11  14  -5       26.40       21.15     15.83 o 
   1  15  -5       80.03       75.37      3.88 o 
   2  15  -5       34.18       37.71      4.49 o 
   3  15  -5      201.05      185.99      7.44 o 
   4  15  -5       33.90       40.39      4.65 o 
   5  15  -5       25.13       27.81      4.74 o 
   6  15  -5      138.11      159.13      7.70 o 
   7  15  -5       16.70       16.40      6.33 o 
   8  15  -5       90.29       78.17      9.88 o 
   9  15  -5        0.53        0.00     11.24 o 
  10  15  -5       17.70       14.26      8.41 o 
  11  15  -5        0.54        0.00     13.04 o 
   1  16  -5        4.43        3.17      2.38 o 
   2  16  -5       39.08       46.93      5.06 o 
   3  16  -5       81.72      112.89      6.24 o 
   4  16  -5      439.39      488.91     12.91 o 
   5  16  -5       27.03       26.78      4.79 o 
   6  16  -5       60.47       78.40      6.43 o 
   7  16  -5       35.58       31.03      8.43 o 
   8  16  -5       66.11       58.91      9.84 o 
   9  16  -5       21.83        6.46      7.82 o 
  10  16  -5        1.48        2.45      8.47 o 
   1  17  -5      166.73      166.19      7.67 o 
   2  17  -5     1714.18     1811.30     40.33 o 
   3  17  -5      308.01      323.05     10.90 o 
   4  17  -5      487.08      593.24     15.20 o 
   5  17  -5       69.58       74.58      6.22 o 
   6  17  -5       41.81       37.83      5.58 o 
   7  17  -5       32.72       32.13      8.63 o 
   8  17  -5       33.12       14.66      8.40 o 
   9  17  -5       46.55       63.70     25.21 o 
  10  17  -5        0.28        4.65      8.92 o 
   1  18  -5       64.61       62.46      4.76 o 
   2  18  -5      100.38       97.54      6.24 o 
   3  18  -5       23.87        9.84      4.74 o 
   4  18  -5      111.77      113.68      7.18 o 
   5  18  -5       40.93       44.00      5.70 o 
   6  18  -5      220.55      250.99     11.49 o 
   7  18  -5       22.38       17.10      7.24 o 
   8  18  -5        7.24        4.73      8.85 o 
   9  18  -5        2.39        2.50      8.50 o 
   1  19  -5       86.62       77.87      8.30 o 
   2  19  -5      214.37      186.85      9.02 o 
   3  19  -5      251.89      236.76     10.91 o 
   4  19  -5        7.66        9.46      5.09 o 
   5  19  -5      174.05      162.78      8.22 o 
   6  19  -5       37.32       29.46     10.80 o 
   7  19  -5       76.25       65.09     10.42 o 
   8  19  -5       27.64       36.80     15.76 o 
   9  19  -5        5.83       10.07      9.38 o 
   1  20  -5       46.97       47.72      5.08 o 
   2  20  -5        1.48        0.00      5.59 o 
   3  20  -5       48.24       39.07      6.44 o 
   4  20  -5        1.55        0.00      4.98 o 
   5  20  -5       16.26       12.13      5.05 o 
   6  20  -5       16.55        7.89     11.66 o 
   7  20  -5       13.73       19.08      9.98 o 
   8  20  -5        0.05        0.00     19.49 o 
   1  21  -5       39.15       39.49      6.21 o 
   2  21  -5       10.68        9.72      5.71 o 
   3  21  -5       32.57       29.12      6.34 o 
   4  21  -5        0.14        3.67      5.64 o 
   5  21  -5       47.72       39.30      8.56 o 
   6  21  -5        1.67        6.11      7.47 o 
   7  21  -5        2.76        6.95      9.69 o 
   8  21  -5        5.23        8.81     10.43 o 
   1  22  -5        1.46        0.00      5.36 o 
   2  22  -5        6.47        0.00      6.55 o 
   3  22  -5       18.23       17.63      6.17 o 
   4  22  -5        6.18        8.65      5.84 o 
   5  22  -5        0.04        0.00      7.26 o 
   6  22  -5        5.96        9.11      8.03 o 
   7  22  -5       10.10        4.61      9.78 o 
   1  23  -5        3.03        5.17      6.11 o 
   2  23  -5       12.04       20.52      7.93 o 
   3  23  -5       23.14       25.92      8.56 o 
   4  23  -5        4.24        1.85      7.28 o 
   5  23  -5       14.41       15.03      8.59 o 
   6  23  -5        0.03        1.85      8.02 o 
   1  24  -5        4.58        8.50      6.63 o 
   2  24  -5        2.09        5.66      7.67 o 
   3  24  -5        6.81        8.41      8.11 o 
   4  24  -5        1.33        0.00      7.89 o 
   5  24  -5        9.00       15.98      8.93 o 
   1  25  -5        0.57        3.19      7.72 o 
   2  25  -5        6.59        0.00      6.91 o 
   3  25  -5        1.59        2.54     16.90 o 
   4  25  -5       11.23       24.06      9.40 o 
   1  26  -5       12.94       26.48      8.49 o 
   2  26  -5       44.50       72.86     13.39 o 
   0   0  -4   147937.36   131663.83   4495.86 o 
   2   0  -4    29386.09    32047.35   1077.57 o 
   4   0  -4       95.58      142.92      6.22 o 
   6   0  -4     3705.96     4620.71     92.72 o 
   8   0  -4       28.35       22.93      4.16 o 
  10   0  -4      113.83       97.38     14.63 o 
  12   0  -4       16.90       34.46     13.57 o 
   0   1  -4    32935.40    32661.66    784.86 o 
   1   1  -4    13292.12    11915.86    225.87 o 
   2   1  -4    17350.71    18910.83    537.10 o 
   3   1  -4      636.12      606.91     15.00 o 
   4   1  -4     7547.26     8768.86    121.13 o 
   5   1  -4     1501.27     1450.75     22.06 o 
   6   1  -4       13.41       18.80      2.48 o 
   7   1  -4      297.99      279.31      6.71 o 
   8   1  -4       67.37       68.81      3.95 o 
   9   1  -4       72.06       84.69      8.14 o 
  10   1  -4        3.77        6.29      6.63 o 
  11   1  -4       13.36       23.61      8.22 o 
  12   1  -4       14.18        6.25      8.47 o 
  13   1  -4        2.52        6.19      9.03 o 
   0   2  -4    17424.23    17501.89    419.36 o 
   1   2  -4      989.01      983.02     16.24 o 
   2   2  -4       22.63       26.72      5.55 o 
   3   2  -4     6330.99     5724.36     87.05 o 
   4   2  -4     4558.29     5352.01     74.57 o 
   5   2  -4     2639.17     2563.03     37.56 o 
   6   2  -4       36.13       35.00      2.57 o 
   7   2  -4      225.89      224.04      5.98 o 
   8   2  -4        9.53        3.71      2.62 o 
   9   2  -4       62.37       68.12      5.65 o 
  10   2  -4       24.60       36.47      7.77 o 
  11   2  -4       81.95       80.63     28.00 o 
  12   2  -4        8.26        0.00      8.65 o 
  13   2  -4       12.91       21.51      9.84 o 
   0   3  -4      196.67      177.87      5.70 o 
   1   3  -4     1262.37     1179.88     22.00 o 
   2   3  -4     3045.36     3224.86    114.87 o 
   3   3  -4     1296.05     1178.58     19.30 o 
   4   3  -4      998.25     1036.97     16.09 o 
   5   3  -4       43.52       44.31      3.88 o 
   6   3  -4        8.12        5.42      1.96 o 
   7   3  -4      154.25      148.46      6.29 o 
   8   3  -4       56.15       54.96      3.72 o 
   9   3  -4       79.26       92.07      6.02 o 
  10   3  -4       58.72       67.48      8.66 o 
  11   3  -4      100.05      111.64     10.70 o 
  12   3  -4       17.42       10.34      8.05 o 
  13   3  -4       13.66       22.22     15.17 o 
   0   4  -4      560.72      617.78     14.23 o 
   1   4  -4     2190.02     1946.79     30.63 o 
   2   4  -4      185.64      175.15      7.00 o 
   3   4  -4      644.19      566.86     10.39 o 
   4   4  -4      820.58      876.67     13.79 o 
   5   4  -4     1141.00     1104.24     17.36 o 
   6   4  -4      188.04      197.68      7.08 o 
   7   4  -4      332.39      359.47      7.83 o 
   8   4  -4       82.98       93.07      6.06 o 
   9   4  -4      481.66      490.31     14.07 o 
  10   4  -4       22.25       11.26      7.16 o 
  11   4  -4      104.16      105.19     10.68 o 
  12   4  -4        6.68       17.81      8.58 o 
  13   4  -4       82.05       87.27     18.62 o 
   0   5  -4      219.23      261.99      7.50 o 
   1   5  -4      373.92      362.25     12.87 o 
   2   5  -4       46.25       43.20      2.27 o 
   3   5  -4      147.89      127.85      3.93 o 
   4   5  -4        4.36        4.46      1.31 o 
   5   5  -4      888.47      830.81     13.67 o 
   6   5  -4      120.37      136.37      4.32 o 
   7   5  -4       38.85       30.27      3.00 o 
   8   5  -4        3.39        0.00      5.32 o 
   9   5  -4      212.28      209.03      8.78 o 
  10   5  -4      173.48      163.01     16.76 o 
  11   5  -4       49.16       36.62      8.63 o 
  12   5  -4       22.37       48.03     15.43 o 
  13   5  -4        7.98        0.00     14.23 o 
   0   6  -4     3370.24     3817.75     77.41 o 
   1   6  -4     2190.07     2018.07     33.07 o 
   2   6  -4      414.15      418.18     13.12 o 
   3   6  -4      685.74      671.56     16.69 o 
   4   6  -4     1192.68     1387.87     24.41 o 
   5   6  -4      254.39      241.96      5.76 o 
   6   6  -4      203.66      227.87      5.08 o 
   7   6  -4      602.97      602.80     12.37 o 
   8   6  -4       10.86        9.80      3.26 o 
   9   6  -4      106.80      103.65      6.37 o 
  10   6  -4        5.79       24.08     12.37 o 
  11   6  -4       13.33        1.86     12.24 o 
  12   6  -4       86.15       91.93     17.96 o 
  13   6  -4       25.31       33.13     16.23 o 
   0   7  -4     2012.44     2320.19     58.58 o 
   1   7  -4     3725.76     3538.82     55.58 o 
   2   7  -4     2695.91     3144.07     56.06 o 
   3   7  -4      134.40      129.57      4.59 o 
   4   7  -4       45.04       48.07      3.55 o 
   5   7  -4      237.97      197.56      8.13 o 
   6   7  -4       49.10       52.66      4.88 o 
   7   7  -4       19.48       25.98      3.99 o 
   8   7  -4      118.02      126.38      6.77 o 
   9   7  -4      180.65      181.90      8.62 o 
  10   7  -4      655.48      668.09     38.45 o 
  11   7  -4        6.31        6.25     12.64 o 
  12   7  -4       30.32       38.85     15.56 o 
  13   7  -4        8.35        0.00     13.57 o 
   0   8  -4    29619.07    36611.24    867.73 o 
   1   8  -4       93.09       91.92      4.87 o 
   2   8  -4     1733.42     1875.77     33.85 o 
   3   8  -4       65.88       68.50      3.09 o 
   4   8  -4     1297.52     1433.95     23.79 o 
   5   8  -4      102.85       81.55      3.64 o 
   6   8  -4      255.49      254.82     12.75 o 
   7   8  -4       62.96       60.92      4.28 o 
   8   8  -4      118.02      135.49      5.80 o 
   9   8  -4       84.21       86.29      7.89 o 
  10   8  -4      551.41      589.87     36.32 o 
  11   8  -4       35.90       27.80     14.10 o 
  12   8  -4       45.18       50.95     16.50 o 
  13   8  -4        6.72        2.66     15.17 o 
   0   9  -4     4908.26     6010.70    147.67 o 
   1   9  -4      155.80      156.33      6.67 o 
   2   9  -4     5437.50     6520.16    112.29 o 
   3   9  -4      716.75      692.46     12.08 o 
   4   9  -4        6.63        8.04      2.07 o 
   5   9  -4       34.42       31.94      3.37 o 
   6   9  -4      418.12      460.10     11.38 o 
   7   9  -4      111.89      116.28      5.40 o 
   8   9  -4       16.59       21.42      3.71 o 
   9   9  -4        8.23        1.06     11.84 o 
  10   9  -4      114.96       84.88     17.03 o 
  11   9  -4        6.18       18.76     14.23 o 
  12   9  -4       57.45       29.93     16.23 o 
   0  10  -4     6659.79     8116.18    196.96 o 
   1  10  -4      265.67      283.71      9.20 o 
   2  10  -4       86.58       98.32      5.63 o 
   3  10  -4       35.30       34.69      2.97 o 
   4  10  -4     1258.33     1361.40     23.96 o 
   5  10  -4       51.12       50.83      3.67 o 
   6  10  -4      665.10      731.01     14.84 o 
   7  10  -4        3.67        5.43      3.26 o 
   8  10  -4       46.77       55.32      4.79 o 
   9  10  -4       87.81       89.35     21.82 o 
  10  10  -4      211.66      201.41     22.48 o 
  11  10  -4       85.05       73.70     16.90 o 
  12  10  -4       45.15       39.91     17.03 o 
   0  11  -4     4532.58     5391.45    192.50 o 
   1  11  -4      945.96      986.56     23.60 o 
   2  11  -4      401.55      474.85     13.76 o 
   3  11  -4      296.05      330.44     11.81 o 
   4  11  -4       20.99       15.98      3.01 o 
   5  11  -4      220.54      210.54      6.39 o 
   6  11  -4      787.38      876.64     17.16 o 
   7  11  -4       60.14       79.41      4.88 o 
   8  11  -4        4.20        0.00      4.92 o 
   9  11  -4       52.63       52.74      7.46 o 
  10  11  -4       19.71       11.34      8.45 o 
  11  11  -4       15.10        0.00     13.04 o 
  12  11  -4        0.96        4.26     15.03 o 
   0  12  -4       61.88      102.04     11.44 o 
   1  12  -4      221.40      233.73      9.87 o 
   2  12  -4        6.68        3.17      3.28 o 
   3  12  -4        8.09       11.86      2.85 o 
   4  12  -4      156.71      163.17      6.30 o 
   5  12  -4      293.90      286.96     14.78 o 
   6  12  -4      228.12      245.38      7.50 o 
   7  12  -4      127.45      120.19      7.03 o 
   8  12  -4      104.88      113.54      7.98 o 
   9  12  -4       29.31       23.78     15.50 o 
  10  12  -4        0.33        0.77      6.05 o 
  11  12  -4       55.85       34.59     16.36 o 
  12  12  -4        4.90       11.84     16.10 o 
   0  13  -4       33.43       44.05      7.25 o 
   1  13  -4      280.56      250.00      7.94 o 
   2  13  -4       19.94       15.31      4.23 o 
   3  13  -4      395.94      377.83      9.72 o 
   4  13  -4      129.78      134.96      5.94 o 
   5  13  -4        0.49        0.00      3.27 o 
   6  13  -4      776.01      834.99     18.07 o 
   7  13  -4      273.61      289.40     10.85 o 
   8  13  -4       54.48       53.51      6.95 o 
   9  13  -4       12.85       19.68      9.31 o 
  10  13  -4        0.09        8.95     12.77 o 
  11  13  -4       27.57       37.78     17.03 o 
  12  13  -4        1.63        8.78     15.70 o 
   0  14  -4      313.51      380.80     10.67 o 
   1  14  -4       65.40       79.07      3.46 o 
   2  14  -4       78.90       79.96      4.61 o 
   3  14  -4       25.45       26.22      3.71 o 
   4  14  -4       19.38       12.91      3.50 o 
   5  14  -4       13.68        4.78      3.70 o 
   6  14  -4        3.52        3.89      3.88 o 
   7  14  -4      448.97      444.08     16.06 o 
   8  14  -4       27.00       45.81     11.84 o 
   9  14  -4      188.48      173.96     12.25 o 
  10  14  -4       19.30       23.62     14.04 o 
  11  14  -4       36.01       48.68     10.18 o 
   0  15  -4       21.23       19.45      3.49 o 
   1  15  -4       84.96       85.44      4.92 o 
   2  15  -4        1.60        3.17      2.91 o 
   3  15  -4      354.30      355.13      9.92 o 
   4  15  -4       61.28       66.30      5.09 o 
   5  15  -4       59.70       54.08      4.98 o 
   6  15  -4      286.78      282.40      9.81 o 
   7  15  -4        7.95        7.50      5.14 o 
   8  15  -4        4.81        0.64     10.18 o 
   9  15  -4       28.65       27.78      9.84 o 
  10  15  -4       11.15       18.65     11.17 o 
  11  15  -4       20.72       19.58      8.70 o 
   0  16  -4      273.27      276.57     11.45 o 
   1  16  -4      252.75      221.92      7.08 o 
   2  16  -4      123.04      129.60      6.00 o 
   3  16  -4       50.96       56.54      4.85 o 
   4  16  -4        3.07        3.78      4.85 o 
   5  16  -4       16.03       21.95      4.45 o 
   6  16  -4      442.88      466.46     12.85 o 
   7  16  -4       29.04       28.42      5.78 o 
   8  16  -4        5.42       15.69      7.58 o 
   9  16  -4        2.45        0.00      7.04 o 
  10  16  -4       13.20       17.08      8.76 o 
  11  16  -4        6.95        0.00     10.38 o 
   0  17  -4      221.11      232.22      9.08 o 
   1  17  -4       19.67       20.53      3.75 o 
   2  17  -4     1044.30     1111.96     21.60 o 
   3  17  -4      239.55      255.50      9.72 o 
   4  17  -4     1726.49     1834.61     32.68 o 
   5  17  -4       15.39       10.71      4.61 o 
   6  17  -4        9.32        1.64      6.10 o 
   7  17  -4       53.80       40.58      7.36 o 
   8  17  -4       23.65       18.86     11.97 o 
   9  17  -4       12.72        8.10     11.64 o 
  10  17  -4       52.72       49.25     11.17 o 
   0  18  -4      225.65      206.53     27.94 o 
   1  18  -4      138.34      132.64      8.43 o 
   2  18  -4       46.93       58.83      4.70 o 
   3  18  -4      368.95      399.34     12.05 o 
   4  18  -4      783.90      827.05     18.33 o 
   5  18  -4       11.81       13.51      4.90 o 
   6  18  -4      101.13      106.62      7.09 o 
   7  18  -4       37.19       24.45      7.60 o 
   8  18  -4        3.60        5.27     13.44 o 
   9  18  -4        4.11        0.00      8.17 o 
  10  18  -4       14.61       12.53      9.33 o 
   0  19  -4     1448.15     1552.80     44.61 o 
   1  19  -4      161.57      149.51      6.07 o 
   2  19  -4       32.49       22.98      4.10 o 
   3  19  -4      155.13      130.48      6.33 o 
   4  19  -4       40.98       47.75      5.65 o 
   5  19  -4      182.12      174.27      8.43 o 
   6  19  -4        5.55        0.00      7.76 o 
   7  19  -4       10.44        7.10      8.08 o 
   8  19  -4        4.75        2.39      9.58 o 
   9  19  -4        8.65       11.15      8.95 o 
   0  20  -4       95.29      113.27     12.90 o 
   1  20  -4       50.97       45.45      5.35 o 
   2  20  -4        0.84        0.00      3.78 o 
   3  20  -4       56.30       52.33      6.32 o 
   4  20  -4       19.65       20.49      5.00 o 
   5  20  -4       13.80       13.44      4.97 o 
   6  20  -4       22.18       13.30      7.01 o 
   7  20  -4        6.71        7.43     12.51 o 
   8  20  -4        8.56        5.32      8.81 o 
   9  20  -4        3.23        9.72      9.34 o 
   0  21  -4       20.27       24.28      5.79 o 
   1  21  -4       58.14       55.32      6.43 o 
   2  21  -4      306.13      299.55     17.96 o 
   3  21  -4       37.15       15.51      7.39 o 
   4  21  -4       82.24       85.38      7.62 o 
   5  21  -4       22.49       21.60      6.19 o 
   6  21  -4       34.21       39.25      8.56 o 
   7  21  -4        6.85        7.15      9.26 o 
   8  21  -4        1.57       11.68      9.47 o 
   0  22  -4        2.62        0.00      8.14 o 
   1  22  -4        0.99        0.00      5.25 o 
   2  22  -4       15.92       18.87      5.75 o 
   3  22  -4        0.48        0.00      5.20 o 
   4  22  -4       10.80       15.82      5.91 o 
   5  22  -4       15.73       13.89      7.85 o 
   6  22  -4        5.64       10.82      7.50 o 
   7  22  -4       39.88       39.39     11.04 o 
   0  23  -4        5.78        4.30      8.50 o 
   1  23  -4       14.20       24.36      6.47 o 
   2  23  -4       21.94       34.36      7.03 o 
   3  23  -4        4.19       16.40      7.65 o 
   4  23  -4        2.50        3.88      7.40 o 
   5  23  -4       56.27       49.63      9.53 o 
   6  23  -4       36.39       51.11      9.99 o 
   0  24  -4        7.73       33.02     11.97 o 
   1  24  -4       16.47        9.71      6.65 o 
   2  24  -4        0.31        3.24      6.36 o 
   3  24  -4       22.77       15.58      8.37 o 
   4  24  -4       17.29       12.95      9.99 o 
   5  24  -4        2.28       12.35     13.95 o 
   6  24  -4        0.23        0.00      9.73 o 
   0  25  -4        1.16        8.69     10.91 o 
   1  25  -4       10.48       20.29      7.34 o 
   2  25  -4       39.70       63.36      8.51 o 
   3  25  -4        3.08       10.77      7.22 o 
   4  25  -4        2.60        4.62     11.92 o 
   0  26  -4      277.94      347.11     21.99 o 
   1  26  -4        7.40       10.55      7.90 o 
   2  26  -4        0.59        2.01      7.52 o 
   3  26  -4        2.49        3.32      9.29 o 
   2   0  -3    79480.38    79526.16   1917.77 o 
   4   0  -3      297.96      322.50      8.74 o 
   6   0  -3     3458.69     4255.64     84.79 o 
   8   0  -3      238.98      229.81     10.64 o 
  10   0  -3       30.94       52.68     12.24 o 
  12   0  -3       44.58       34.32     12.90 o 
   1   1  -3     1993.42     1687.22     44.23 o 
   2   1  -3    10243.14    10866.16    186.85 o 
   3   1  -3     1775.57     1495.23     21.89 o 
   4   1  -3      794.05      953.02     14.57 o 
   5   1  -3      136.58      142.34      4.06 o 
   6   1  -3     3421.84     3949.60     56.61 o 
   7   1  -3      141.62      137.35      4.47 o 
   8   1  -3       29.85       26.50      3.33 o 
   9   1  -3      240.34      226.80      7.24 o 
  10   1  -3      227.43      253.94     14.44 o 
  11   1  -3       96.89       87.38     10.39 o 
  12   1  -3        8.07        3.13      8.32 o 
  13   1  -3        9.29       20.64      9.98 o 
   1   2  -3     1512.08     1368.50     32.12 o 
   2   2  -3      270.62      258.79      9.68 o 
   3   2  -3     1552.91     1508.41     21.89 o 
   4   2  -3        6.94        6.62      1.41 o 
   5   2  -3     1756.84     1509.91     22.70 o 
   6   2  -3      287.24      354.55      7.25 o 
   7   2  -3      208.19      193.31      5.81 o 
   8   2  -3      321.64      333.48     11.00 o 
   9   2  -3      292.51      311.69     14.38 o 
  10   2  -3       45.52       63.90     10.14 o 
  11   2  -3       12.23        9.69      7.78 o 
  12   2  -3       18.42       15.72      8.98 o 
  13   2  -3        9.95        6.01      9.28 o 
   1   3  -3     1709.82     1457.45     28.38 o 
   2   3  -3      306.44      262.05      5.33 o 
   3   3  -3      504.95      491.45      7.59 o 
   4   3  -3     1732.06     1927.16     27.78 o 
   5   3  -3      632.98      553.36      9.71 o 
   6   3  -3      802.27      836.70     13.94 o 
   7   3  -3      651.69      637.31     12.53 o 
   8   3  -3       89.18       94.79      4.68 o 
   9   3  -3       24.53       16.91      3.72 o 
  10   3  -3       92.11       92.87      7.80 o 
  11   3  -3       55.62       68.90      9.67 o 
  12   3  -3       55.96       58.80     10.22 o 
  13   3  -3       43.27       48.00     10.95 o 
   1   4  -3     3626.21     3122.64     43.12 o 
   2   4  -3      130.35      137.49      3.26 o 
   3   4  -3     1544.70     1396.47     19.31 o 
   4   4  -3      209.75      232.63      4.67 o 
   5   4  -3     2134.74     2064.94     28.07 o 
   6   4  -3      228.89      265.96      5.97 o 
   7   4  -3        6.46       10.45      2.18 o 
   8   4  -3       48.31       57.00      4.22 o 
   9   4  -3      205.00      192.32      7.45 o 
  10   4  -3       99.85      110.71     10.53 o 
  11   4  -3      105.33      106.81     10.64 o 
  12   4  -3      119.50      107.45     11.76 o 
  13   4  -3       26.90       28.47     15.83 o 
   1   5  -3     1218.61     1096.30     23.23 o 
   2   5  -3      515.21      575.06     11.89 o 
   3   5  -3     1065.54     1020.39     16.19 o 
   4   5  -3      266.71      312.43      5.47 o 
   5   5  -3      127.06      133.65      4.31 o 
   6   5  -3      327.76      357.69      6.95 o 
   7   5  -3      100.33       91.46      4.96 o 
   8   5  -3      178.57      180.07      7.72 o 
   9   5  -3      142.98      144.17      6.17 o 
  10   5  -3      325.98      331.55     11.54 o 
  11   5  -3      126.98      154.85     19.02 o 
  12   5  -3        0.24        0.00     13.04 o 
  13   5  -3       63.40       47.49     17.16 o 
   1   6  -3     1190.90     1052.63     17.48 o 
   2   6  -3      278.27      271.66      6.00 o 
   3   6  -3     1238.64     1141.97     16.85 o 
   4   6  -3      579.72      662.85     10.98 o 
   5   6  -3       48.53       39.62      2.23 o 
   6   6  -3        2.12        0.00      1.57 o 
   7   6  -3      373.68      363.89     10.98 o 
   8   6  -3     1794.03     1882.29     42.89 o 
   9   6  -3       17.23       21.02     10.24 o 
  10   6  -3      326.42      308.99     28.34 o 
  11   6  -3       67.27       63.19     15.70 o 
  12   6  -3      114.13       95.78     18.23 o 
  13   6  -3       22.92       32.99     16.36 o 
   1   7  -3     1253.05     1107.56     20.94 o 
   2   7  -3       25.34       27.76      2.47 o 
   3   7  -3      262.14      233.72      8.13 o 
   4   7  -3      110.14      132.76      3.75 o 
   5   7  -3        4.38        6.78      1.86 o 
   6   7  -3       21.79       23.01      2.26 o 
   7   7  -3       10.73        6.84      2.23 o 
   8   7  -3      850.37      874.17     23.85 o 
   9   7  -3      157.04      172.94     18.49 o 
  10   7  -3       94.65      103.34     10.45 o 
  11   7  -3       68.16       30.86     15.03 o 
  12   7  -3        4.13       24.74     14.90 o 
  13   7  -3       23.70       58.14     17.83 o 
   1   8  -3      142.82      131.36      5.51 o 
   2   8  -3      745.69      982.79     18.97 o 
   3   8  -3      269.35      255.65      6.83 o 
   4   8  -3      581.67      709.13     13.49 o 
   5   8  -3      618.92      638.87     12.36 o 
   6   8  -3      196.06      205.54      5.79 o 
   7   8  -3       61.16       58.31      4.17 o 
   8   8  -3        5.29        0.00      3.50 o 
   9   8  -3      298.84      291.21     25.01 o 
  10   8  -3      486.46      482.44     21.27 o 
  11   8  -3       86.53       78.89     17.43 o 
  12   8  -3        8.40       15.30     14.63 o 
  13   8  -3       15.71        6.25     15.43 o 
   1   9  -3      450.21      391.56     11.32 o 
   2   9  -3     4664.50     5794.55    115.61 o 
   3   9  -3      667.04      656.94     17.66 o 
   4   9  -3     4454.09     5286.59     82.69 o 
   5   9  -3      197.75      195.02      7.77 o 
   6   9  -3      106.82      137.27      5.01 o 
   7   9  -3       96.08       83.94      4.23 o 
   8   9  -3     1623.02     1656.60     35.25 o 
   9   9  -3       11.07        4.30     19.36 o 
  10   9  -3       40.11       41.81     15.90 o 
  11   9  -3       15.84       11.31     13.70 o 
  12   9  -3       66.20       38.45     17.16 o 
  13   9  -3       17.37        0.00     15.70 o 
   1  10  -3      576.21      580.33     15.87 o 
   2  10  -3      344.83      374.45     11.06 o 
   3  10  -3       82.39       76.53      3.91 o 
   4  10  -3     1116.04     1241.82     20.02 o 
   5  10  -3      144.23      151.06      6.36 o 
   6  10  -3       68.12       70.51      3.72 o 
   7  10  -3      123.17      143.97      5.56 o 
   8  10  -3      360.47      327.85      9.55 o 
   9  10  -3      170.77      164.61      7.30 o 
  10  10  -3      102.23       98.36      6.64 o 
  11  10  -3       61.80       56.09     28.00 o 
  12  10  -3       36.70       37.12     16.76 o 
   1  11  -3      718.35      731.65     19.23 o 
   2  11  -3        0.72        0.50      2.86 o 
   3  11  -3       24.02       28.94      3.29 o 
   4  11  -3      158.98      177.15      6.15 o 
   5  11  -3      348.69      330.28     11.06 o 
   6  11  -3       85.03       70.00      4.04 o 
   7  11  -3       16.99       14.86      3.47 o 
   8  11  -3       41.63       46.97     11.01 o 
   9  11  -3       47.71       47.04      9.71 o 
  10  11  -3      260.70      238.24     10.24 o 
  11  11  -3        4.41        0.00     13.30 o 
  12  11  -3       75.87       86.47     19.96 o 
   1  12  -3      674.76      705.13     12.89 o 
   2  12  -3       80.50      102.46      5.62 o 
   3  12  -3      142.87      135.04      5.40 o 
   4  12  -3       13.49       15.57      3.01 o 
   5  12  -3      310.58      296.62      8.62 o 
   6  12  -3      851.08      904.11     18.20 o 
   7  12  -3      102.16       98.74      5.37 o 
   8  12  -3      216.50      249.94     12.43 o 
   9  12  -3        0.06        0.00      5.21 o 
  10  12  -3        1.01        0.00      8.98 o 
  11  12  -3       10.92        9.74      6.33 o 
  12  12  -3       90.26      105.50     21.02 o 
   1  13  -3      309.22      316.42      8.76 o 
   2  13  -3       25.28       31.14      3.21 o 
   3  13  -3       11.54        6.18      2.78 o 
   4  13  -3        9.97        9.09      3.07 o 
   5  13  -3       76.24       73.71      4.95 o 
   6  13  -3      118.06      128.53      6.26 o 
   7  13  -3      307.08      301.65      9.69 o 
   8  13  -3      208.79      210.77     24.88 o 
   9  13  -3       32.39       42.21      7.05 o 
  10  13  -3       52.99       70.46     16.43 o 
  11  13  -3       71.88       63.29     22.42 o 
  12  13  -3        3.81        0.00     15.43 o 
   1  14  -3      349.07      337.42      9.32 o 
   2  14  -3       12.67       13.90      3.05 o 
   3  14  -3      271.36      267.49      8.08 o 
   4  14  -3       51.91       49.52      5.05 o 
   5  14  -3        7.11        0.00      3.48 o 
   6  14  -3       29.92       47.67      4.85 o 
   7  14  -3      155.90      144.34      7.15 o 
   8  14  -3      101.58      104.38      9.51 o 
   9  14  -3      152.08      153.59     13.77 o 
  10  14  -3       46.34       46.31      8.14 o 
  11  14  -3        0.01        0.00      6.91 o 
   1  15  -3       17.30       13.84      2.48 o 
   2  15  -3       66.21       67.10      4.32 o 
   3  15  -3       35.24       31.01      3.83 o 
   4  15  -3       12.79       13.78      3.66 o 
   5  15  -3       19.80       20.31      4.12 o 
   6  15  -3      380.22      384.22     11.13 o 
   7  15  -3       70.69       76.93      8.08 o 
   8  15  -3      189.71      165.40     31.53 o 
   9  15  -3       12.55       18.75      7.28 o 
  10  15  -3       72.83       77.30      9.26 o 
  11  15  -3       44.03       56.23      9.32 o 
   1  16  -3      419.67      389.31      8.72 o 
   2  16  -3      126.32      121.24      5.21 o 
   3  16  -3       39.20       35.24      4.27 o 
   4  16  -3       14.32       20.25      3.94 o 
   5  16  -3       49.53       49.42      5.10 o 
   6  16  -3       46.63       33.79      5.00 o 
   7  16  -3       30.37       18.13      6.08 o 
   8  16  -3       23.26       11.40      7.16 o 
   9  16  -3        3.36        0.00      6.77 o 
  10  16  -3       36.41       42.68      8.90 o 
  11  16  -3       12.31       17.60      8.68 o 
   1  17  -3      134.63      133.60      9.29 o 
   2  17  -3       59.24       68.78      4.49 o 
   3  17  -3      105.09      100.91      5.96 o 
   4  17  -3      388.35      387.77     11.39 o 
   5  17  -3        6.96        0.00      4.70 o 
   6  17  -3        5.56        4.28      4.38 o 
   7  17  -3       69.39       75.15     10.16 o 
   8  17  -3        3.60        0.00      6.97 o 
   9  17  -3       11.82       21.47      8.28 o 
  10  17  -3        3.48       12.41      8.91 o 
   1  18  -3       58.12       60.01      4.32 o 
   2  18  -3     2619.00     2782.40     41.57 o 
   3  18  -3      128.93      121.95      5.67 o 
   4  18  -3        2.76        0.00      4.74 o 
   5  18  -3       93.98       99.35      6.58 o 
   6  18  -3       98.16       79.78      7.35 o 
   7  18  -3       18.44       20.95      6.77 o 
   8  18  -3        2.76        0.75      7.38 o 
   9  18  -3        2.42        0.00      9.51 o 
  10  18  -3       10.82        5.20     12.17 o 
   1  19  -3      359.89      318.83     10.00 o 
   2  19  -3      188.65      224.30      7.29 o 
   3  19  -3      318.85      292.76     10.55 o 
   4  19  -3       35.74       48.79      5.62 o 
   5  19  -3       90.01       76.16      6.45 o 
   6  19  -3       62.61       48.66      7.93 o 
   7  19  -3       15.36        8.73      6.70 o 
   8  19  -3        3.90       17.67      8.69 o 
   9  19  -3       23.67       26.80      9.37 o 
   1  20  -3        9.42        3.23      3.37 o 
   2  20  -3       33.95       31.17      3.82 o 
   3  20  -3       43.91       24.88      4.75 o 
   4  20  -3        0.41        0.00      4.39 o 
   5  20  -3        1.89        0.00      5.88 o 
   6  20  -3        3.61        0.00      6.50 o 
   7  20  -3       15.35        7.45     10.64 o 
   8  20  -3       39.16       41.77      9.83 o 
   9  20  -3        1.50       11.30      9.51 o 
   1  21  -3       80.58       58.62      5.74 o 
   2  21  -3       18.37       16.05      5.39 o 
   3  21  -3       62.12       49.26      6.54 o 
   4  21  -3        5.48        0.00      7.76 o 
   5  21  -3        8.61        0.00      6.90 o 
   6  21  -3       43.57       38.58      8.21 o 
   7  21  -3        0.49        8.86      8.98 o 
   8  21  -3        3.63       24.73     11.37 o 
   1  22  -3       10.68        3.03      5.62 o 
   2  22  -3        0.77        0.00      4.32 o 
   3  22  -3       13.93        2.53      6.77 o 
   4  22  -3       16.54       17.30      7.44 o 
   5  22  -3       20.56       16.13      7.55 o 
   6  22  -3        7.41        0.87      7.28 o 
   7  22  -3       24.74       33.31     10.37 o 
   8  22  -3        0.51        0.00     11.24 o 
   1  23  -3       38.07       48.74      7.20 o 
   2  23  -3        7.22        5.85      5.86 o 
   3  23  -3        5.53        2.88      6.84 o 
   4  23  -3        3.39        0.00      8.81 o 
   5  23  -3       51.94       61.62      9.52 o 
   6  23  -3        2.04        0.00      7.55 o 
   7  23  -3       11.19        2.10      9.28 o 
   1  24  -3       27.61       38.66      7.10 o 
   2  24  -3        2.24        0.94      6.09 o 
   3  24  -3       18.51       16.36      6.77 o 
   4  24  -3       11.32       20.00      6.84 o 
   5  24  -3       11.23        5.34      8.26 o 
   6  24  -3        5.90        4.43      8.53 o 
   1  25  -3        4.38        7.59      6.71 o 
   2  25  -3       21.84       31.47      7.28 o 
   3  25  -3        1.23        0.00      6.57 o 
   4  25  -3       40.08       27.36      8.95 o 
   5  25  -3        1.16        0.00      8.59 o 
   1  26  -3        1.66        3.79      8.66 o 
   2  26  -3       29.40       22.99      7.98 o 
   3  26  -3        8.44       13.31      8.93 o 
   0   0  -2      515.74      294.54     18.23 o 
   2   0  -2    42403.28    44626.18    755.78 o 
   4   0  -2    16913.36    19288.39    378.31 o 
   6   0  -2     2499.62     2970.98     73.96 o 
   8   0  -2      305.13      303.01     10.43 o 
  10   0  -2      207.74      215.55     13.35 o 
  12   0  -2        3.32        4.79     12.51 o 
  14   0  -2       67.94       82.48     18.49 o 
   0   1  -2    32010.09    30135.16    729.69 o 
   1   1  -2     1360.16     1045.78     16.99 o 
   2   1  -2    13455.08    14725.44    188.78 o 
   3   1  -2     3501.31     3036.94     37.02 o 
   4   1  -2     2395.85     2861.82     40.61 o 
   5   1  -2      687.70      626.29     10.61 o 
   6   1  -2     1377.97     1576.72     26.17 o 
   7   1  -2       12.67       15.79      3.44 o 
   8   1  -2     1107.63     1279.46     23.95 o 
   9   1  -2       99.30      102.13      4.52 o 
  10   1  -2      233.20      252.25     11.94 o 
  11   1  -2       71.75       53.29      9.34 o 
  12   1  -2       32.85       23.08     13.90 o 
  13   1  -2        6.76       20.97     10.64 o 
  14   1  -2        0.51        0.00      9.45 o 
   0   2  -2      791.90      652.70     19.29 o 
   1   2  -2     4146.35     3439.92    166.59 o 
   2   2  -2    18872.87    20157.03    239.93 o 
   3   2  -2     1624.85     1362.21     16.28 o 
   4   2  -2      112.17      114.14      2.98 o 
   5   2  -2      421.12      397.36      8.43 o 
   6   2  -2     1897.05     2209.25     35.34 o 
   7   2  -2      800.27      749.66     14.03 o 
   8   2  -2      390.97      415.43      8.76 o 
   9   2  -2      710.82      655.66     13.71 o 
  10   2  -2       16.54       14.93      5.78 o 
  11   2  -2       31.54       38.85      8.92 o 
  12   2  -2        6.33        9.25      8.40 o 
  13   2  -2       23.58       36.38     10.58 o 
   0   3  -2    13411.10    14421.95    245.56 o 
   1   3  -2     1807.87     1397.55     37.62 o 
   2   3  -2      289.90      318.29      5.31 o 
   3   3  -2      659.69      482.47      7.24 o 
   4   3  -2      330.51      340.82      7.89 o 
   5   3  -2     1326.12     1304.84     24.73 o 
   6   3  -2      276.46      282.42      8.09 o 
   7   3  -2      608.70      611.21     14.42 o 
   8   3  -2      249.85      277.74      8.94 o 
   9   3  -2      239.79      209.07      7.67 o 
  10   3  -2      130.80      148.90     10.25 o 
  11   3  -2       39.84       41.64     11.24 o 
  12   3  -2       55.00       51.17     26.61 o 
  13   3  -2       34.24       15.76      9.78 o 
   0   4  -2      527.97      496.23     12.08 o 
   1   4  -2     2490.15     2094.22     27.70 o 
   2   4  -2      791.62      809.99     11.42 o 
   3   4  -2      822.42      764.01     10.14 o 
   4   4  -2       69.26       62.70      2.77 o 
   5   4  -2      125.89      121.41      5.70 o 
   6   4  -2       85.17       94.60      5.80 o 
   7   4  -2       27.55       20.42      3.38 o 
   8   4  -2       26.31       32.97      4.22 o 
   9   4  -2      241.08      252.17      9.79 o 
  10   4  -2      386.86      387.72     11.08 o 
  11   4  -2       19.59       26.01     10.31 o 
  12   4  -2       21.79       13.84     13.84 o 
  13   4  -2       27.29       56.01     17.43 o 
   0   5  -2     3506.76     3560.59     72.40 o 
   1   5  -2      737.80      564.94      8.27 o 
   2   5  -2       10.04        9.56      0.88 o 
   3   5  -2      566.30      479.82      8.27 o 
   4   5  -2      895.85      978.46     18.78 o 
   5   5  -2      254.21      247.18      9.06 o 
   6   5  -2       15.19       10.30      2.75 o 
   7   5  -2      233.19      195.68      7.25 o 
   8   5  -2     1117.59     1184.40     24.79 o 
   9   5  -2      277.58      266.58     10.03 o 
  10   5  -2       16.08       20.97      7.63 o 
  11   5  -2        9.11       31.93     13.70 o 
  12   5  -2       15.29       12.51     14.10 o 
  13   5  -2       35.69       35.39     16.36 o 
   0   6  -2      184.74      199.78      5.74 o 
   1   6  -2      880.52      760.33     11.97 o 
   2   6  -2      126.29      116.93      2.38 o 
   3   6  -2     2255.29     2193.72     32.05 o 
   4   6  -2       19.28       18.44      1.54 o 
   5   6  -2     1103.53      956.75     19.98 o 
   6   6  -2      127.39      123.37      5.69 o 
   7   6  -2      576.01      549.47     16.08 o 
   8   6  -2       50.65       46.17      5.80 o 
   9   6  -2      152.25      144.87     12.73 o 
  10   6  -2       41.66       21.91      7.86 o 
  11   6  -2      274.46      271.79     24.88 o 
  12   6  -2        9.00        0.00     13.70 o 
  13   6  -2       27.85       21.55     16.50 o 
   0   7  -2      518.28      477.26     13.99 o 
   1   7  -2        2.17        0.09      1.45 o 
   2   7  -2      984.00     1114.52     18.62 o 
   3   7  -2       16.25       16.82      2.47 o 
   4   7  -2     1934.19     2279.33     31.04 o 
   5   7  -2       42.34       40.08      2.76 o 
   6   7  -2        3.59        5.71      2.93 o 
   7   7  -2       60.27       59.08      5.66 o 
   8   7  -2       35.26       28.77      5.79 o 
   9   7  -2      198.86      178.16     12.34 o 
  10   7  -2      106.71       76.57     10.39 o 
  11   7  -2      238.46      256.62     24.61 o 
  12   7  -2       78.99       67.05     17.29 o 
  13   7  -2      129.44      141.41     22.08 o 
   0   8  -2      102.25      145.34      4.88 o 
   1   8  -2      101.55      101.53      3.22 o 
   2   8  -2     1500.32     1915.00     30.84 o 
   3   8  -2      244.85      250.12      9.46 o 
   4   8  -2       12.98       17.07      2.38 o 
   5   8  -2      490.40      510.61     12.27 o 
   6   8  -2     1877.66     2145.87     32.08 o 
   7   8  -2       68.83       58.91      7.54 o 
   8   8  -2      201.70      193.23     12.74 o 
   9   8  -2      103.04      116.92     10.28 o 
  10   8  -2      572.31      575.92     23.20 o 
  11   8  -2       25.61       26.68      9.27 o 
  12   8  -2       51.89       58.27     17.29 o 
  13   8  -2        9.67       17.03     16.36 o 
   0   9  -2     3040.53     3991.44     95.77 o 
   1   9  -2      447.36      470.08     10.52 o 
   2   9  -2     4446.02     5608.27     85.24 o 
   3   9  -2       96.77       88.90      3.94 o 
   4   9  -2      679.06      800.99     15.14 o 
   5   9  -2       74.18       75.10      4.14 o 
   6   9  -2      226.75      263.46      7.89 o 
   7   9  -2      100.39       91.37      9.46 o 
   8   9  -2       95.35       99.92     17.03 o 
   9   9  -2       23.41       28.72      7.43 o 
  10   9  -2      399.06      452.90     20.23 o 
  11   9  -2       42.72       43.02      9.66 o 
  12   9  -2       91.85       77.29     19.42 o 
  13   9  -2       15.39       14.90     16.36 o 
   0  10  -2     1323.67     1441.08     29.84 o 
   1  10  -2       44.33       30.35      3.05 o 
   2  10  -2     1306.93     1749.09     28.80 o 
   3  10  -2      108.49       93.73      4.12 o 
   4  10  -2      236.22      259.32      7.09 o 
   5  10  -2      134.26      138.12      5.10 o 
   6  10  -2      389.25      385.00      8.29 o 
   7  10  -2      163.92      170.10      5.63 o 
   8  10  -2      467.13      507.75     14.87 o 
   9  10  -2      112.14      104.80     10.84 o 
  10  10  -2      326.52      348.93     20.02 o 
  11  10  -2       10.18        7.32     14.37 o 
  12  10  -2        2.50        0.00     14.90 o 
  13  10  -2       12.36       10.51     17.03 o 
   0  11  -2     3182.12     3890.92     76.60 o 
   1  11  -2      356.72      338.01     11.67 o 
   2  11  -2      218.30      240.07      7.55 o 
   3  11  -2      230.26      233.12      6.76 o 
   4  11  -2      203.60      226.20      8.12 o 
   5  11  -2      153.17      153.27      7.06 o 
   6  11  -2       42.31       44.11      3.87 o 
   7  11  -2       21.45       21.67      3.23 o 
   8  11  -2      745.75      815.25     19.49 o 
   9  11  -2       31.42       23.08      4.35 o 
  10  11  -2       49.19       40.68      8.71 o 
  11  11  -2       55.29       28.74     14.63 o 
  12  11  -2        1.96        0.00     13.70 o 
   0  12  -2       80.26       58.26      6.27 o 
   1  12  -2      131.51      123.09      4.56 o 
   2  12  -2      766.80     1017.21     18.05 o 
   3  12  -2      204.52      214.06      6.65 o 
   4  12  -2       70.54       71.80      4.12 o 
   5  12  -2       39.93       35.99      3.70 o 
   6  12  -2      107.86       92.12      5.17 o 
   7  12  -2      168.07      177.37     10.30 o 
   8  12  -2      150.51      148.65      7.72 o 
   9  12  -2       13.47       10.22      5.15 o 
  10  12  -2        9.70        6.46      4.98 o 
  11  12  -2        8.51        0.00     12.37 o 
  12  12  -2        4.56       11.84     16.10 o 
   0  13  -2      788.14      773.45     17.90 o 
   1  13  -2      529.90      461.31      8.93 o 
   2  13  -2        3.61        9.39      2.53 o 
   3  13  -2      151.55      168.21      5.97 o 
   4  13  -2      462.59      530.57     11.96 o 
   5  13  -2      245.30      277.87      9.52 o 
   6  13  -2        4.89        3.92      3.50 o 
   7  13  -2       20.59       12.25      5.20 o 
   8  13  -2        0.62        3.91      4.15 o 
   9  13  -2      110.66      100.75      8.50 o 
  10  13  -2        5.30       10.26     12.97 o 
  11  13  -2       38.32       43.47      6.81 o 
  12  13  -2       23.41       26.07     17.56 o 
   0  14  -2       90.19       76.77     13.30 o 
   1  14  -2      240.96      203.56      5.54 o 
   2  14  -2      108.63      117.27      4.94 o 
   3  14  -2      398.80      363.90     11.38 o 
   4  14  -2        2.46        0.00      2.93 o 
   5  14  -2      292.30      286.98      8.85 o 
   6  14  -2        7.49        3.89      4.46 o 
   7  14  -2       66.84       55.72      5.82 o 
   8  14  -2       60.03       62.94      5.87 o 
   9  14  -2       55.38       59.04      7.83 o 
  10  14  -2        1.42        4.79      6.31 o 
  11  14  -2       10.92        8.44      6.48 o 
  12  14  -2        5.93       27.80     18.23 o 
   0  15  -2      274.58      264.05     11.40 o 
   1  15  -2      108.30      115.11      4.30 o 
   2  15  -2       41.87       50.13      3.19 o 
   3  15  -2      125.03      155.53      7.98 o 
   4  15  -2       63.14       53.37      4.44 o 
   5  15  -2       83.51       74.04      6.29 o 
   6  15  -2       14.95        9.79      4.54 o 
   7  15  -2       23.98       23.73      5.34 o 
   8  15  -2       19.69       31.21      8.85 o 
   9  15  -2       10.18        0.00      6.22 o 
  10  15  -2        1.21        5.28      6.53 o 
  11  15  -2        0.14       10.93     14.04 o 
   0  16  -2      201.91      191.08      8.37 o 
   1  16  -2      145.68      156.12      6.23 o 
   2  16  -2      739.64      841.57     14.81 o 
   3  16  -2       64.11       55.84      6.01 o 
   4  16  -2      269.49      285.88      8.90 o 
   5  16  -2       69.20       51.60      5.68 o 
   6  16  -2        5.00        0.00      4.82 o 
   7  16  -2      117.16      111.87      8.54 o 
   8  16  -2        1.44        8.11      6.98 o 
   9  16  -2        2.50        3.16      6.86 o 
  10  16  -2       19.03       14.91      7.45 o 
  11  16  -2       14.18        5.92     13.30 o 
   0  17  -2     5459.15     5642.77    115.01 o 
   1  17  -2      146.03      112.81      9.33 o 
   2  17  -2     1018.33     1113.07     18.93 o 
   3  17  -2      117.15      114.53      5.05 o 
   4  17  -2      107.57       91.94      6.17 o 
   5  17  -2        4.92        0.43      6.05 o 
   6  17  -2      197.09      169.70     11.89 o 
   7  17  -2      109.08      100.36     13.62 o 
   8  17  -2      354.57      326.97     17.14 o 
   9  17  -2        6.24        1.20      7.33 o 
  10  17  -2       24.16       31.42     13.30 o 
   0  18  -2      523.78      547.29     24.80 o 
   1  18  -2       40.59       38.12      4.07 o 
   2  18  -2      584.02      589.45     12.04 o 
   3  18  -2      136.01      127.46      5.44 o 
   4  18  -2      324.95      298.62     10.27 o 
   5  18  -2       67.32       61.54      6.73 o 
   6  18  -2        1.54        0.00      4.91 o 
   7  18  -2        8.13        0.00      5.92 o 
   8  18  -2       31.05       36.78      8.98 o 
   9  18  -2       11.97        2.42      7.63 o 
  10  18  -2       56.22       35.50     12.11 o 
   0  19  -2      177.31      179.19     14.36 o 
   1  19  -2      754.21      698.03     14.74 o 
   2  19  -2       45.82       66.91      5.25 o 
   3  19  -2      463.76      437.34     10.13 o 
   4  19  -2      636.60      582.91     16.79 o 
   5  19  -2      119.12      118.62      8.20 o 
   6  19  -2        9.13        2.07      6.24 o 
   7  19  -2       29.29       23.84      7.12 o 
   8  19  -2        6.26        0.00      7.68 o 
   9  19  -2       43.05       25.71      9.07 o 
  10  19  -2        4.96        6.45     17.16 o 
   0  20  -2       22.26       28.12      5.44 o 
   1  20  -2       49.91       48.99      4.17 o 
   2  20  -2        5.37       13.73      3.44 o 
   3  20  -2      107.77      109.77      7.67 o 
   4  20  -2       97.83       95.06      7.70 o 
   5  20  -2        2.96        0.00      5.08 o 
   6  20  -2       27.65       27.57      7.50 o 
   7  20  -2       92.57       82.14     11.09 o 
   8  20  -2       29.49       27.50      9.48 o 
   9  20  -2       10.10        5.79      8.87 o 
   0  21  -2       15.77       21.79      5.93 o 
   1  21  -2       55.04       55.29      6.74 o 
   2  21  -2        0.19        0.00      5.00 o 
   3  21  -2      129.94      117.32     15.31 o 
   4  21  -2       54.94       56.25      7.67 o 
   5  21  -2       68.20       71.17      7.51 o 
   6  21  -2        3.85        6.04      6.88 o 
   7  21  -2        3.23        8.08      8.05 o 
   8  21  -2        0.43        0.00      7.92 o 
   0  22  -2       30.32       33.64      9.18 o 
   1  22  -2        4.47        6.79      5.38 o 
   2  22  -2        1.07        0.00      5.14 o 
   3  22  -2       22.76       11.51      5.74 o 
   4  22  -2       14.54        5.47      6.65 o 
   5  22  -2        3.80        5.33      7.02 o 
   6  22  -2        6.84        7.58      7.19 o 
   7  22  -2        5.14        5.38      8.97 o 
   8  22  -2        9.40       12.28      9.66 o 
   0  23  -2       82.77      104.74     11.73 o 
   1  23  -2       15.71       14.67      6.15 o 
   2  23  -2        0.27        9.96      5.90 o 
   3  23  -2        5.07        4.12      5.93 o 
   4  23  -2        3.27        0.00      5.44 o 
   5  23  -2       16.40        3.49      7.57 o 
   6  23  -2        0.20        0.00      7.02 o 
   7  23  -2       14.82        9.79     10.04 o 
   0  24  -2       19.66       28.47      9.14 o 
   1  24  -2       10.92       21.41      6.66 o 
   2  24  -2        2.58        4.19      6.17 o 
   3  24  -2       14.05       20.99      6.66 o 
   4  24  -2        2.37        0.00      7.07 o 
   5  24  -2        3.19        3.43      7.83 o 
   6  24  -2       14.29       28.77      8.83 o 
   0  25  -2        7.12        5.19      9.14 o 
   1  25  -2        0.80        0.00      6.21 o 
   2  25  -2       19.74       27.18      9.54 o 
   3  25  -2        7.53        1.83      7.77 o 
   4  25  -2        9.01        5.96      8.31 o 
   5  25  -2        2.20        0.49      8.03 o 
   0  26  -2        5.57        0.00     12.31 o 
   1  26  -2        1.40        0.00      6.75 o 
   2  26  -2       63.05       61.06      8.63 o 
   3  26  -2        9.11       16.58      8.94 o 
   4  26  -2        0.24        0.00      9.85 o 
   0  27  -2        1.16        0.00      9.97 o 
   1  27  -2        3.55        0.00      7.27 o 
   2   0  -1    65625.34    64225.08   1247.37 o 
   4   0  -1     4263.48     4575.60     79.17 o 
   6   0  -1      143.78      129.64      8.64 o 
   8   0  -1      799.24      823.55     20.49 o 
  10   0  -1      472.88      461.38     19.38 o 
  12   0  -1       11.52        0.00     11.71 o 
  14   0  -1        8.65        0.00     14.90 o 
   1   1  -1     1195.63      757.09      9.98 o 
   2   1  -1    11802.76    12891.15    165.34 o 
   3   1  -1       48.24       43.18      1.77 o 
   4   1  -1      555.69      615.80     11.10 o 
   5   1  -1      670.39      606.00     14.67 o 
   6   1  -1     3470.60     3983.77     61.46 o 
   7   1  -1        9.43        8.88      2.04 o 
   8   1  -1      573.90      600.80     11.43 o 
   9   1  -1       80.67       85.86      4.31 o 
  10   1  -1       11.31        8.82      4.73 o 
  11   1  -1       18.60       16.17      7.85 o 
  12   1  -1       57.09       56.80     17.29 o 
  13   1  -1        4.85        4.77     16.36 o 
  14   1  -1       31.64       49.26     11.99 o 
   1   2  -1     4190.48     3246.13     89.78 o 
   2   2  -1      739.75      856.78     11.76 o 
   3   2  -1     6365.56     5278.16     68.45 o 
   4   2  -1      479.48      490.08      9.27 o 
   5   2  -1      148.66      128.47      4.81 o 
   6   2  -1      136.34      167.40      5.92 o 
   7   2  -1      248.85      228.82      9.26 o 
   8   2  -1      452.57      468.23      9.43 o 
   9   2  -1      696.17      665.70     12.75 o 
  10   2  -1      156.35      128.16      6.68 o 
  11   2  -1       11.05       17.48     16.03 o 
  12   2  -1      152.01      192.27     14.41 o 
  13   2  -1       33.60       44.64     14.50 o 
  14   2  -1       84.69      121.86     21.95 o 
   1   3  -1    11734.95     9082.61    108.59 o 
   2   3  -1      535.75      592.26     10.05 o 
   3   3  -1     3021.88     2664.70     34.93 o 
   4   3  -1      903.05     1012.66     17.40 o 
   5   3  -1     1846.89     1864.53     34.05 o 
   6   3  -1       60.08       88.97      4.46 o 
   7   3  -1      251.37      259.31      7.30 o 
   8   3  -1       71.79       94.14      6.51 o 
   9   3  -1      226.86      220.04      7.83 o 
  10   3  -1        5.41        4.54      3.86 o 
  11   3  -1       40.35       27.89      8.18 o 
  12   3  -1       85.34      102.63     12.70 o 
  13   3  -1        5.46        9.58     15.03 o 
   1   4  -1      701.63      536.47      7.73 o 
   2   4  -1      201.62      224.81      6.05 o 
   3   4  -1     3363.02     2855.70     50.36 o 
   4   4  -1       89.36       89.36      4.21 o 
   5   4  -1      291.22      250.70      8.02 o 
   6   4  -1      175.64      195.35      6.55 o 
   7   4  -1       91.14       75.98      4.18 o 
   8   4  -1       84.00       77.95      4.60 o 
   9   4  -1       79.96       78.20      6.11 o 
  10   4  -1        1.54        0.00      5.13 o 
  11   4  -1       28.90       38.85     13.84 o 
  12   4  -1      111.17      110.15     19.02 o 
  13   4  -1       41.46       48.82     16.90 o 
   1   5  -1     4760.47     3729.82     48.21 o 
   2   5  -1      393.45      398.61      5.49 o 
   3   5  -1      138.26      147.83      9.40 o 
   4   5  -1     2726.92     3007.95     43.02 o 
   5   5  -1      216.57      228.01      6.20 o 
   6   5  -1      129.84      150.54      7.02 o 
   7   5  -1      434.23      388.60     10.74 o 
   8   5  -1       31.00       47.48      4.73 o 
   9   5  -1      401.84      382.21     19.60 o 
  10   5  -1      196.67      228.64     14.01 o 
  11   5  -1      187.19      170.81     20.49 o 
  12   5  -1       17.13       25.28     13.44 o 
  13   5  -1        4.76        5.72     15.03 o 
   1   6  -1     1560.15     1247.50     16.11 o 
   2   6  -1      630.09      665.03      9.16 o 
   3   6  -1     1444.50     1246.01     23.10 o 
   4   6  -1      764.75      867.50     15.52 o 
   5   6  -1     1362.11     1243.21     21.62 o 
   6   6  -1      931.34     1107.56     26.19 o 
   7   6  -1      173.73      164.46      7.20 o 
   8   6  -1      448.68      459.85     12.72 o 
   9   6  -1      502.72      470.31     16.32 o 
  10   6  -1      323.28      379.22     30.80 o 
  11   6  -1       96.19       84.12     16.76 o 
  12   6  -1        9.29       27.27     14.10 o 
  13   6  -1       68.50       92.86     19.96 o 
   1   7  -1      103.16       91.81      2.80 o 
   2   7  -1     1455.16     1558.78     22.99 o 
   3   7  -1      132.08      126.08      4.70 o 
   4   7  -1       32.55       35.04      1.82 o 
   5   7  -1       66.56       62.03      3.64 o 
   6   7  -1        6.91        6.20      2.95 o 
   7   7  -1        4.21        4.05      3.05 o 
   8   7  -1      100.79      105.89      6.25 o 
   9   7  -1      237.70      204.96     12.82 o 
  10   7  -1      530.63      498.10     21.57 o 
  11   7  -1      293.55      306.68     17.25 o 
  12   7  -1       46.37       71.31     17.96 o 
  13   7  -1      116.05      103.23     21.15 o 
   1   8  -1      271.88      229.21      5.25 o 
   2   8  -1     1627.37     2033.45     32.33 o 
   3   8  -1      911.06      913.07     16.85 o 
   4   8  -1     5012.32     6056.12     84.36 o 
   5   8  -1       94.58      106.68      3.47 o 
   6   8  -1      490.61      555.46     15.98 o 
   7   8  -1       74.59       67.94      6.92 o 
   8   8  -1      536.48      564.18     17.14 o 
   9   8  -1       16.67       19.32      6.84 o 
  10   8  -1       83.63       99.01     11.09 o 
  11   8  -1       97.82       73.24     10.99 o 
  12   8  -1      135.95      120.40     20.62 o 
  13   8  -1        7.78       19.56     17.43 o 
   1   9  -1      184.37      185.28      5.01 o 
   2   9  -1       34.68       33.86      2.74 o 
   3   9  -1      238.48      230.20      6.25 o 
   4   9  -1     3967.68     4671.81     72.16 o 
   5   9  -1      107.14       95.88      4.24 o 
   6   9  -1       18.95       15.27      2.43 o 
   7   9  -1        3.79        4.25      3.26 o 
   8   9  -1        0.75        0.00      4.40 o 
   9   9  -1       14.56        9.24      6.54 o 
  10   9  -1      201.52      206.74     13.93 o 
  11   9  -1       16.94        8.75      8.12 o 
  12   9  -1      254.82      260.61     27.67 o 
  13   9  -1       16.84        4.92     16.50 o 
   1  10  -1      399.61      394.06      7.33 o 
   2  10  -1     2183.49     2511.77     40.20 o 
   3  10  -1       59.67       62.50      2.90 o 
   4  10  -1      245.23      320.80      7.88 o 
   5  10  -1      220.76      187.78      6.78 o 
   6  10  -1      209.82      175.27      6.54 o 
   7  10  -1      103.48       96.21      3.74 o 
   8  10  -1      669.61      665.74     19.53 o 
   9  10  -1        4.49        0.00     17.36 o 
  10  10  -1        5.14        9.67      7.85 o 
  11  10  -1      141.07      145.01     21.68 o 
  12  10  -1      120.50      134.63     21.82 o 
  13  10  -1       52.88       62.79     20.62 o 
   1  11  -1       66.72       67.44      2.86 o 
   2  11  -1     1234.66     1461.85     24.49 o 
   3  11  -1      682.16      657.69     11.73 o 
   4  11  -1      118.80      126.73      5.04 o 
   5  11  -1      125.17      128.14      5.69 o 
   6  11  -1       22.18       22.88      3.55 o 
   7  11  -1      137.48      117.32      6.94 o 
   8  11  -1      262.10      256.57      8.36 o 
   9  11  -1        2.15        0.17      5.96 o 
  10  11  -1      200.17      182.03     14.63 o 
  11  11  -1       84.43       92.19     19.42 o 
  12  11  -1        0.16       15.83     16.90 o 
   1  12  -1       33.70       24.25      2.06 o 
   2  12  -1       69.56       79.29      4.34 o 
   3  12  -1        3.51        2.57      2.02 o 
   4  12  -1        3.18        0.00      2.21 o 
   5  12  -1      267.51      255.94     11.94 o 
   6  12  -1        0.39        1.32      3.27 o 
   7  12  -1      185.11      191.13      6.75 o 
   8  12  -1       33.26       26.00      3.99 o 
   9  12  -1        2.19        0.00      7.81 o 
  10  12  -1       37.29       32.19     15.17 o 
  11  12  -1        8.80       31.00     16.10 o 
  12  12  -1       11.79       11.57     16.50 o 
   1  13  -1      425.02      415.48     10.25 o 
   2  13  -1      183.10      190.96      5.05 o 
   3  13  -1      317.99      323.06      7.81 o 
   4  13  -1       35.62       16.66      3.09 o 
   5  13  -1      332.38      307.75      9.95 o 
   6  13  -1      129.84      128.23      5.60 o 
   7  13  -1      274.68      257.15      8.01 o 
   8  13  -1       96.54       89.62      6.06 o 
   9  13  -1       19.92       15.03      5.47 o 
  10  13  -1       83.05       86.49      9.25 o 
  11  13  -1       15.66       32.59     16.23 o 
  12  13  -1       72.39       87.80     21.29 o 
   1  14  -1        1.82        2.09      1.91 o 
   2  14  -1        7.13        6.55      1.99 o 
   3  14  -1      102.46      102.71      5.46 o 
   4  14  -1        3.41        1.80      3.28 o 
   5  14  -1      420.35      409.48     12.09 o 
   6  14  -1      136.87      154.06      6.05 o 
   7  14  -1      199.06      184.17      7.02 o 
   8  14  -1      100.93      112.74      6.71 o 
   9  14  -1       59.79       47.32     11.71 o 
  10  14  -1      108.75      105.25      8.77 o 
  11  14  -1       12.07       11.37      6.85 o 
  12  14  -1       66.42       65.85     21.02 o 
   1  15  -1      588.19      531.31     11.41 o 
   2  15  -1      260.31      267.27      6.43 o 
   3  15  -1      249.10      244.96      5.69 o 
   4  15  -1        9.67        8.11      3.81 o 
   5  15  -1       68.56       58.56      5.46 o 
   6  15  -1      164.36      145.44      6.68 o 
   7  15  -1        8.60        9.89      4.46 o 
   8  15  -1      316.69      280.55     14.14 o 
   9  15  -1       11.80        0.42      5.94 o 
  10  15  -1       37.23       37.52      7.37 o 
  11  15  -1       13.73       14.87      7.15 o 
   1  16  -1        9.60        5.70      4.59 o 
   2  16  -1       17.06       10.64      2.93 o 
   3  16  -1       49.73       48.54      4.01 o 
   4  16  -1        7.06        6.42      4.24 o 
   5  16  -1       30.67       24.07      4.77 o 
   6  16  -1       16.82       11.83      3.10 o 
   7  16  -1      111.88       93.19      7.98 o 
   8  16  -1      125.62      105.51     11.11 o 
   9  16  -1       20.99       24.30      7.38 o 
  10  16  -1        4.61        0.00     13.17 o 
  11  16  -1        3.87        0.71      7.12 o 
   1  17  -1       64.77       63.02      6.55 o 
   2  17  -1     2271.35     2342.70     44.30 o 
   3  17  -1        3.62        3.43      3.71 o 
   4  17  -1      524.26      553.11     15.38 o 
   5  17  -1       19.64        9.42      4.74 o 
   6  17  -1      109.23      108.54      7.31 o 
   7  17  -1       37.68       37.89      6.83 o 
   8  17  -1        9.24        7.62      7.21 o 
   9  17  -1        3.62        2.70     15.70 o 
  10  17  -1       21.12        2.64      7.63 o 
  11  17  -1        9.55       12.71      8.54 o 
   1  18  -1      144.50      149.94     14.48 o 
   2  18  -1     1413.17     1515.85     31.44 o 
   3  18  -1       44.85       42.15      6.06 o 
   4  18  -1       21.93       19.14      5.78 o 
   5  18  -1      153.95      136.55     11.44 o 
   6  18  -1        2.19        0.00      4.95 o 
   7  18  -1        3.75        0.88      5.72 o 
   8  18  -1        1.97        7.94      7.48 o 
   9  18  -1        2.50        8.42      7.77 o 
  10  18  -1       10.35        8.46      7.93 o 
   1  19  -1      638.09      559.57     16.44 o 
   2  19  -1      201.42      180.87      9.43 o 
   3  19  -1      557.02      533.54     19.87 o 
   4  19  -1        3.81        0.00      5.08 o 
   5  19  -1       60.88       48.52      7.98 o 
   6  19  -1       81.64       64.99      8.39 o 
   7  19  -1       69.65       51.38      8.71 o 
   8  19  -1        1.89        0.00     13.50 o 
   9  19  -1       17.80       15.53      8.56 o 
  10  19  -1        1.46       15.10     12.11 o 
   1  20  -1      172.49      152.92     10.06 o 
   2  20  -1       20.34        4.34      5.84 o 
   3  20  -1       92.13       98.72      7.37 o 
   4  20  -1       45.05       53.74      7.92 o 
   5  20  -1       17.39        5.70      5.43 o 
   6  20  -1        5.14        5.93      6.30 o 
   7  20  -1       39.74       50.65      8.20 o 
   8  20  -1       13.74       15.53      8.77 o 
   9  20  -1       12.25        0.61      8.18 o 
   1  21  -1       74.50       70.03      6.95 o 
   2  21  -1       89.88       88.77      7.55 o 
   3  21  -1      146.89      127.77     10.10 o 
   4  21  -1        1.21        5.78      5.13 o 
   5  21  -1       22.05       23.99      5.95 o 
   6  21  -1        0.12        0.00      6.21 o 
   7  21  -1        3.79        9.65      8.09 o 
   8  21  -1        0.18        3.73      8.53 o 
   1  22  -1        1.92        0.00      6.00 o 
   2  22  -1        0.22        0.00      5.05 o 
   3  22  -1        4.76       12.28      5.59 o 
   4  22  -1        1.57        0.00      5.32 o 
   5  22  -1       19.11       20.30      7.61 o 
   6  22  -1        7.32       15.03      7.57 o 
   7  22  -1        1.30        0.00      8.59 o 
   8  22  -1        2.31       10.18      9.55 o 
   1  23  -1       31.74       17.57      6.09 o 
   2  23  -1       47.97       47.22      6.93 o 
   3  23  -1       13.88       17.04      6.82 o 
   4  23  -1        0.79        0.00     10.28 o 
   5  23  -1       10.81        0.00      6.63 o 
   6  23  -1        7.09        5.21      7.48 o 
   7  23  -1        4.26        4.41     11.71 o 
   1  24  -1        1.82        5.72      5.72 o 
   2  24  -1        2.47        0.00      5.57 o 
   3  24  -1        7.94       15.74      6.52 o 
   4  24  -1        5.45        5.95      7.43 o 
   5  24  -1        1.17        0.00      8.60 o 
   6  24  -1       15.62       33.14      9.09 o 
   1  25  -1        1.28        6.06      6.28 o 
   2  25  -1        7.35        0.00      6.04 o 
   3  25  -1       14.56       22.64      8.63 o 
   4  25  -1       48.15       47.06     15.26 o 
   5  25  -1        7.60        3.23      8.54 o 
   1  26  -1        0.52        0.00      6.52 o 
   2  26  -1       35.66       60.92     14.80 o 
   3  26  -1        7.05        2.00      9.53 o 
   4  26  -1       84.98      126.57     14.82 o 
   1  27  -1        1.59        7.20      8.83 o 
   2  27  -1        0.91        0.00      8.18 o 
   2   0   0       45.32       24.74      7.18 o 
   4   0   0     7492.09     8787.95    171.83 o 
   6   0   0        3.43        0.00      2.27 o 
   8   0   0     1314.60     1629.92     36.08 o 
  10   0   0        5.63        0.00     12.64 o 
  12   0   0       89.12      133.30     19.29 o 
  14   0   0       15.55        0.00     14.10 o 
   0   1   0        0.98        0.00      0.13 o 
   1   1   0       24.24       10.24      1.42 o 
   2   1   0    23725.63    23619.75    326.77 o 
   3   1   0      162.07      128.90      2.90 o 
   4   1   0        1.09        1.35      1.19 o 
   5   1   0       75.72       59.15      2.84 o 
   6   1   0        7.94        0.00      2.01 o 
   7   1   0       55.31       50.79      3.15 o 
   8   1   0       16.74       23.92      2.85 o 
   9   1   0      247.80      256.77      8.71 o 
  10   1   0       30.10       18.20      6.11 o 
  11   1   0        0.78        0.00      7.10 o 
  12   1   0       14.13        0.00      8.69 o 
  13   1   0        2.52        9.59      9.86 o 
  14   1   0        0.02        0.00     13.30 o 
   0   2   0     2123.05     1446.76    174.14 o 
   1   2   0     2404.78     1774.40     25.05 o 
   2   2   0        1.35        0.00      0.84 o 
   3   2   0     5902.96     4654.22     65.18 o 
   4   2   0      154.75      145.99      3.75 o 
   5   2   0      557.34      488.48      9.76 o 
   6   2   0        0.27        0.00      1.98 o 
   7   2   0        8.90       12.72      2.72 o 
   8   2   0        0.01        0.00      2.69 o 
   9   2   0       70.82       65.12      3.89 o 
  10   2   0        1.87        5.56      5.66 o 
  11   2   0        4.94        0.00      7.21 o 
  12   2   0       17.87       10.75      9.02 o 
  13   2   0       66.65       54.01     17.56 o 
  14   2   0        2.81        0.00     15.03 o 
   0   3   0       56.33       46.68      1.46 o 
   1   3   0    16619.07    12297.81    157.00 o 
   2   3   0       10.23       13.83      1.69 o 
   3   3   0     1041.21      877.70     14.78 o 
   4   3   0       39.41       33.22      1.96 o 
   5   3   0     2895.72     2824.03     50.88 o 
   6   3   0      344.69      513.24     13.25 o 
   7   3   0      397.72      387.94      9.27 o 
   8   3   0        0.35        0.00      2.68 o 
   9   3   0        1.40        0.00      3.36 o 
  10   3   0       81.00       95.00      5.70 o 
  11   3   0        0.19        0.00      9.71 o 
  12   3   0        7.75        5.85     13.30 o 
  13   3   0        3.99       17.16     14.90 o 
  14   3   0      154.88      141.95     23.28 o 
   0   4   0     5010.97     5218.87     88.38 o 
   1   4   0     1280.21     1033.49     13.11 o 
   2   4   0        2.11        1.59      0.61 o 
   3   4   0     6881.23     5905.76     82.59 o 
   4   4   0     3805.48     4017.57     62.34 o 
   5   4   0       95.93       90.95      6.00 o 
   6   4   0       11.48        7.95      2.97 o 
   7   4   0      209.69      159.22      6.48 o 
   8   4   0       13.57       18.24      3.78 o 
   9   4   0       46.19       50.63      9.30 o 
  10   4   0       15.60       24.59      7.86 o 
  11   4   0      122.58      117.87     18.09 o 
  12   4   0        0.00       26.34     12.90 o 
  13   4   0        3.80        0.00     13.70 o 
   0   5   0       32.70       29.09      1.77 o 
   1   5   0     9511.17     7595.31     91.05 o 
   2   5   0        1.01        2.26      1.20 o 
   3   5   0      910.31      901.83     17.44 o 
   4   5   0       23.63       19.43      2.61 o 
   5   5   0      474.05      448.64     15.87 o 
   6   5   0       94.44      121.38      5.31 o 
   7   5   0       47.86       43.39      4.10 o 
   8   5   0        1.70        0.00      3.21 o 
   9   5   0      283.82      266.29     12.04 o 
  10   5   0      349.92      338.26     17.40 o 
  11   5   0      492.90      494.57     22.61 o 
  12   5   0        0.82        0.00     12.90 o 
  13   5   0       16.71        2.26     15.03 o 
   0   6   0     1866.14     1975.62     39.81 o 
   1   6   0        3.23        6.09      1.35 o 
   2   6   0        0.05        0.00      0.65 o 
   3   6   0      293.33      213.26      5.14 o 
   4   6   0       96.68      105.90      3.93 o 
   5   6   0      754.27      707.66     12.15 o 
   6   6   0        7.18        6.10      2.01 o 
   7   6   0      128.02      106.57      5.55 o 
   8   6   0      117.00      129.26      6.55 o 
   9   6   0      920.91      900.57     38.96 o 
  10   6   0        4.12       15.35     21.22 o 
  11   6   0        1.89        0.00      7.79 o 
  12   6   0       25.24        0.00     14.37 o 
  13   6   0      212.20      172.41     23.81 o 
   0   7   0        1.27        1.87      1.32 o 
   1   7   0       52.46       45.18      1.63 o 
   2   7   0     7124.93     8108.15     97.44 o 
   3   7   0      109.29      119.44      3.93 o 
   4   7   0        3.91        3.62      1.46 o 
   5   7   0       25.14       31.11      2.65 o 
   6   7   0      580.07      680.30     13.51 o 
   7   7   0       30.18       25.78      3.71 o 
   8   7   0        1.60        0.00      4.15 o 
   9   7   0        7.02        0.00      6.39 o 
  10   7   0      661.65      685.87     25.86 o 
  11   7   0       89.89       86.89     11.12 o 
  12   7   0       26.43       50.82     17.29 o 
  13   7   0       21.09        8.91     16.23 o 
   0   8   0      242.70      263.30      7.29 o 
   1   8   0      579.66      398.02      7.82 o 
   2   8   0        1.02        3.28      1.50 o 
   3   8   0     2033.12     1755.16     38.35 o 
   4   8   0       78.69       81.14      4.80 o 
   5   8   0        2.58        0.00      1.59 o 
   6   8   0        2.53        0.00      3.34 o 
   7   8   0      133.91      104.61      5.46 o 
   8   8   0       85.92       88.47      6.92 o 
   9   8   0      134.81      136.44     10.54 o 
  10   8   0        0.40        0.00      6.74 o 
  11   8   0      168.31      165.82     13.66 o 
  12   8   0       33.48       44.30     17.29 o 
  13   8   0       28.01       46.16     19.29 o 
   0   9   0        1.97        0.00      1.65 o 
   1   9   0       53.80       64.11      2.35 o 
   2   9   0    20757.75    23923.80    358.52 o 
   3   9   0      302.10      297.96     10.70 o 
   4   9   0       27.81       18.27      3.39 o 
   5   9   0       58.72       63.73      3.34 o 
   6   9   0     1490.24     1691.05     35.58 o 
   7   9   0       47.45       44.64      5.32 o 
   8   9   0        4.22        0.00      5.59 o 
   9   9   0       32.55       36.59      9.11 o 
  10   9   0      529.59      593.38     23.58 o 
  11   9   0       24.33       20.59     12.77 o 
  12   9   0       31.64       21.15     16.76 o 
  13   9   0       30.34        8.12     17.43 o 
   0  10   0     1692.15     2122.05     43.63 o 
   1  10   0      103.19       99.38      3.08 o 
   2  10   0        9.58        4.91      2.42 o 
   3  10   0       89.81      116.01      3.88 o 
   4  10   0      447.49      499.99     11.87 o 
   5  10   0      462.18      416.07      8.19 o 
   6  10   0        2.46        0.00      2.08 o 
   7  10   0        2.69        0.11      2.42 o 
   8  10   0        0.74        0.00      3.72 o 
   9  10   0       19.20        9.84      6.60 o 
  10  10   0        0.19        2.01      7.09 o 
  11  10   0      177.95      171.48     22.75 o 
  12  10   0       29.15       47.36     18.23 o 
  13  10   0      217.49      254.49     29.67 o 
   0  11   0        1.10        0.00      2.23 o 
   1  11   0        6.43        7.59      1.82 o 
   2  11   0      644.48      741.47     15.75 o 
   3  11   0      927.47      878.70     15.94 o 
   4  11   0        2.17        0.00      1.69 o 
   5  11   0        3.72        5.56      2.19 o 
   6  11   0      185.25      216.25      8.80 o 
   7  11   0      336.59      304.51      8.14 o 
   8  11   0        4.07        0.00      2.92 o 
   9  11   0        0.66        0.00      5.56 o 
  10  11   0       37.98       37.67      8.52 o 
  11  11   0       27.88       61.59     18.36 o 
  12  11   0        0.13       15.70     17.16 o 
   0  12   0     1318.40     1730.09     36.62 o 
   1  12   0      120.95      136.36      5.47 o 
   2  12   0        1.00        0.00      2.19 o 
   3  12   0        2.25        0.68      1.96 o 
   4  12   0      129.78      144.88      4.84 o 
   5  12   0      512.79      471.68     10.22 o 
   6  12   0        2.39        0.11      2.52 o 
   7  12   0      326.06      309.03     10.79 o 
   8  12   0      106.62      128.89      6.05 o 
   9  12   0       20.25       14.40      5.02 o 
  10  12   0        1.26        0.00     10.91 o 
  11  12   0       11.47       14.37     14.23 o 
  12  12   0        0.81       16.76     15.17 o 
   0  13   0        3.60        8.05      3.81 o 
   1  13   0       15.88       20.10      3.19 o 
   2  13   0      686.56      747.35     16.35 o 
   3  13   0      131.49      130.21      4.87 o 
   4  13   0        0.03        0.09      2.75 o 
   5  13   0      556.40      490.79     10.77 o 
   6  13   0     2068.02     2183.64     37.78 o 
   7  13   0      644.23      668.32     16.61 o 
   8  13   0        3.78        4.93      4.00 o 
   9  13   0        1.80        0.00      7.38 o 
  10  13   0       12.51       15.12      9.98 o 
  11  13   0        0.65        0.00      8.85 o 
  12  13   0        0.09        2.39     16.36 o 
   0  14   0      366.38      376.96     14.83 o 
   1  14   0      134.75      132.27      6.08 o 
   2  14   0       11.49        6.55      2.99 o 
   3  14   0        0.23        0.00      2.28 o 
   4  14   0       98.63      101.94      5.68 o 
   5  14   0        9.43        2.90      3.83 o 
   6  14   0        1.16        0.00      3.87 o 
   7  14   0      416.56      366.23      9.70 o 
   8  14   0       75.20       89.68      8.30 o 
   9  14   0       35.43       29.32      6.78 o 
  10  14   0        0.30        0.00      5.46 o 
  11  14   0        0.31        0.00      5.43 o 
  12  14   0       72.88       73.70     21.29 o 
   0  15   0       36.20       39.96      6.34 o 
   1  15   0     1073.39      956.28     20.83 o 
   2  15   0      289.92      290.30     10.19 o 
   3  15   0        2.68        0.00      2.72 o 
   4  15   0        0.01        0.00      3.33 o 
   5  15   0      104.86       78.32      7.80 o 
   6  15   0      267.84      250.67     10.06 o 
   7  15   0        5.74        0.27      3.45 o 
   8  15   0        8.91        8.72      6.38 o 
   9  15   0        0.32        0.00      5.59 o 
  10  15   0        0.68        0.00     11.17 o 
  11  15   0       15.76       18.67      6.90 o 
   0  16   0     4433.21     4682.57    118.90 o 
   1  16   0       10.72       16.74      4.12 o 
   2  16   0       23.29       23.14      4.27 o 
   3  16   0        1.83        6.55      3.05 o 
   4  16   0      876.82     1052.10     23.07 o 
   5  16   0       24.44       25.60      4.79 o 
   6  16   0        1.91        0.00      4.22 o 
   7  16   0      100.53       75.14      7.58 o 
   8  16   0      155.65      158.05     11.30 o 
   9  16   0        0.45        0.00      9.58 o 
  10  16   0        0.56        2.79      6.63 o 
  11  16   0        5.76        1.47      6.88 o 
   0  17   0        5.68        5.26      7.64 o 
   1  17   0      341.71      346.34     12.54 o 
   2  17   0     3105.90     3152.25     58.93 o 
   3  17   0       51.64       50.28      6.79 o 
   4  17   0        1.19        1.52      4.64 o 
   5  17   0       36.96       36.20      5.30 o 
   6  17   0       21.61       19.69      5.07 o 
   7  17   0        0.72        1.24      5.43 o 
   8  17   0       14.68        7.19      7.25 o 
   9  17   0       17.15       17.51      7.56 o 
  10  17   0       99.94       98.57     10.91 o 
  11  17   0       28.69       41.61      8.64 o 
   0  18   0     5902.30     6337.96    168.82 o 
   1  18   0      130.98      121.29      9.24 o 
   2  18   0        0.66       24.81      8.68 o 
   3  18   0        2.24        7.14      5.33 o 
   4  18   0      910.77      853.64     24.41 o 
   5  18   0      136.05      130.96     10.23 o 
   6  18   0        1.80        0.00      4.79 o 
   7  18   0       19.55       12.63      8.15 o 
   8  18   0       76.32       64.03      9.43 o 
   9  18   0       64.33       56.70      9.39 o 
  10  18   0        0.57        4.34      7.47 o 
   0  19   0        6.70        0.39      9.98 o 
   1  19   0      694.12      647.66     17.93 o 
   2  19   0      603.86      649.35     17.72 o 
   3  19   0      288.94      208.62      9.93 o 
   4  19   0        4.56        1.10      4.84 o 
   5  19   0       59.98       53.74      6.45 o 
   6  19   0       66.76       60.44      7.81 o 
   7  19   0      180.37      171.39     10.81 o 
   8  19   0        0.05        0.00      7.40 o 
   9  19   0        6.14        5.99      9.84 o 
  10  19   0       11.60        9.24      8.39 o 
   0  20   0      281.08      286.05     16.10 o 
   1  20   0      139.13      151.63      8.51 o 
   2  20   0        1.68        0.00      4.74 o 
   3  20   0      176.56      171.81      8.93 o 
   4  20   0       54.98       60.49      6.28 o 
   5  20   0       16.28       11.98      6.27 o 
   6  20   0        0.26        3.04      6.22 o 
   7  20   0        0.58        0.00      6.16 o 
   8  20   0       26.11       12.95     13.44 o 
   9  20   0        7.99        0.95      8.04 o 
   0  21   0        1.26        0.00      6.74 o 
   1  21   0       33.67       21.85      5.58 o 
   2  21   0       20.38       13.19      6.87 o 
   3  21   0        4.65        0.00      4.75 o 
   4  21   0        0.00        0.00      4.79 o 
   5  21   0        0.02        0.00      6.29 o 
   6  21   0       12.71       12.86      6.90 o 
   7  21   0        0.16        1.31      7.48 o 
   8  21   0        0.44        0.00      8.58 o 
   9  21   0        5.83        9.46      8.91 o 
   0  22   0        8.23        0.00      7.05 o 
   1  22   0        1.12        0.00      5.01 o 
   2  22   0        4.24        2.49      5.15 o 
   3  22   0        0.01        0.00      4.74 o 
   4  22   0       11.89        8.23     12.60 o 
   5  22   0        2.26        0.00      6.63 o 
   6  22   0        1.11        5.95      7.22 o 
   7  22   0        0.02        0.00     11.71 o 
   8  22   0        4.88        7.11     15.17 o 
   0  23   0        1.16        3.06      7.66 o 
   1  23   0       67.08       74.18      7.47 o 
   2  23   0        0.05        0.00      5.37 o 
   3  23   0       41.28       50.46      6.76 o 
   4  23   0        0.40       14.23      7.29 o 
   5  23   0       34.20       22.30      8.02 o 
   6  23   0        4.40        0.00      6.80 o 
   7  23   0        2.23        2.41      9.20 o 
   0  24   0        3.46        0.00      7.46 o 
   1  24   0        0.00        0.00      5.43 o 
   2  24   0        0.89        0.00      5.39 o 
   3  24   0       16.42        9.55      7.42 o 
   4  24   0        0.38        0.00      6.67 o 
   5  24   0        0.01        0.00      6.77 o 
   6  24   0        0.21        3.42      9.63 o 
   0  25   0        0.34        0.00      8.02 o 
   1  25   0        1.10        0.00      5.97 o 
   2  25   0        0.72        4.36      7.56 o 
   3  25   0        0.42        4.52      7.50 o 
   4  25   0        1.34        0.00      7.93 o 
   5  25   0       12.25       31.02      9.24 o 
   0  26   0      104.61      113.66     13.47 o 
   1  26   0        3.79        5.90      7.87 o 
   2  26   0        0.00        0.00     10.97 o 
   3  26   0        4.05        7.76      8.40 o 
   4  26   0        3.74        3.35     12.72 o 
   0  27   0        0.75        6.53     10.71 o 
   1  27   0        0.17        0.00      8.32 o 
   2  27   0       27.68       35.74      9.54 o 
   2   0   1    65625.86    64206.04   1247.24 o 
   4   0   1     4263.79     4655.55    111.15 o 
   6   0   1      143.70      114.23     16.43 o 
   8   0   1      799.41      809.36     20.53 o 
  10   0   1      472.82      426.04     19.33 o 
  12   0   1       11.54        2.93     12.90 o 
   1   1   1     1194.39      763.05     12.90 o 
   2   1   1    11802.44    13081.24    178.12 o 
   3   1   1       47.80       47.98      1.68 o 
   4   1   1      555.62      609.07     11.25 o 
   5   1   1      669.31      622.29     11.71 o 
   6   1   1     3470.28     3931.08     61.92 o 
   7   1   1        9.35        6.62      4.06 o 
   8   1   1      573.93      608.23     11.64 o 
   9   1   1       80.60       95.72      4.60 o 
  10   1   1       11.21        7.87      4.97 o 
  11   1   1       18.67        9.63      8.13 o 
  12   1   1       57.09       67.30     11.22 o 
  13   1   1        4.86       16.76     15.30 o 
  14   1   1       31.62        9.05     16.23 o 
   1   2   1     4193.94     3208.90     53.99 o 
   2   2   1      739.69      855.64     11.77 o 
   3   2   1     6370.07     5353.40     75.08 o 
   4   2   1      479.42      487.74      7.69 o 
   5   2   1      148.12      132.17      4.98 o 
   6   2   1      136.31      151.59      5.30 o 
   7   2   1      248.71      228.14      6.90 o 
   8   2   1      452.50      458.87     11.02 o 
   9   2   1      696.10      666.02     14.01 o 
  10   2   1      156.38      127.51      8.83 o 
  11   2   1       11.07        1.08      7.69 o 
  12   2   1      151.99      165.09     21.42 o 
  13   2   1       33.61       66.52     17.96 o 
  14   2   1       84.72       97.51     21.55 o 
   1   3   1    11733.78     8843.35    124.58 o 
   2   3   1      535.77      590.31      7.88 o 
   3   3   1     3022.91     2613.27     34.72 o 
   4   3   1      903.09     1042.52     17.39 o 
   5   3   1     1846.46     1860.93     28.86 o 
   6   3   1       59.99       82.45      5.28 o 
   7   3   1      251.48      253.99      8.00 o 
   8   3   1       71.77       82.43      4.74 o 
   9   3   1      226.96      217.39      8.91 o 
  10   3   1        5.43        7.20      5.99 o 
  11   3   1       40.42       28.34     13.70 o 
  12   3   1       85.32       87.67     17.96 o 
  13   3   1        5.45        0.00     13.70 o 
   1   4   1      700.03      526.86      8.34 o 
   2   4   1      201.59      223.38      5.46 o 
   3   4   1     3364.28     2886.74     41.75 o 
   4   4   1       89.35       96.78      3.05 o 
   5   4   1      291.95      239.44      8.36 o 
   6   4   1      175.71      198.75      6.70 o 
   7   4   1       91.00       80.29      5.95 o 
   8   4   1       83.99       85.42      5.43 o 
   9   4   1       79.67       70.12      7.33 o 
  10   4   1        1.54        0.00      6.44 o 
  11   4   1       28.98       24.83      8.92 o 
  12   4   1      111.18      127.45     20.22 o 
  13   4   1       41.50       19.29     16.23 o 
   1   5   1     4756.39     3710.91     52.58 o 
   2   5   1      393.51      408.77      6.74 o 
   3   5   1      138.05      144.96      4.35 o 
   4   5   1     2727.08     2978.63     42.72 o 
   5   5   1      216.46      211.26      6.14 o 
   6   5   1      129.84      143.14      4.47 o 
   7   5   1      434.33      392.02     19.01 o 
   8   5   1       31.03       34.38      4.48 o 
   9   5   1      401.80      368.99     14.32 o 
  10   5   1      196.61      207.34     13.86 o 
  11   5   1      186.86      159.90     13.22 o 
  12   5   1       17.15        3.19     13.84 o 
  13   5   1        4.76       28.74     16.63 o 
   1   6   1     1559.42     1269.77     17.30 o 
   2   6   1      630.03      662.73      9.61 o 
   3   6   1     1442.52     1232.42     21.53 o 
   4   6   1      764.79      846.51     13.39 o 
   5   6   1     1363.12     1228.20     19.28 o 
   6   6   1      931.25     1108.72     24.29 o 
   7   6   1      173.40      174.67      5.96 o 
   8   6   1      448.69      466.95     12.86 o 
   9   6   1      503.51      460.38     16.11 o 
  10   6   1      323.23      379.64     18.73 o 
  11   6   1       96.13       84.21     10.96 o 
  12   6   1        9.31       18.76     15.56 o 
  13   6   1       68.62       69.18     19.82 o 
   1   7   1      103.02       89.78      4.17 o 
   2   7   1     1455.26     1541.62     21.12 o 
   3   7   1      131.53      118.89      3.32 o 
   4   7   1       32.57       26.60      1.75 o 
   5   7   1       66.59       66.55      2.52 o 
   6   7   1        6.88        8.79      2.23 o 
   7   7   1        4.25        0.99      2.16 o 
   8   7   1      100.75      102.67      6.16 o 
   9   7   1      237.72      206.88     12.79 o 
  10   7   1      530.69      529.56     22.30 o 
  11   7   1      293.32      249.07     21.22 o 
  12   7   1       46.37       26.21     16.63 o 
  13   7   1      116.08       59.73     18.76 o 
   1   8   1      272.27      217.37      5.93 o 
   2   8   1     1627.28     2004.41     32.31 o 
   3   8   1      910.65      892.49     15.54 o 
   4   8   1     5012.59     5975.82     84.01 o 
   5   8   1       94.33      111.06      4.21 o 
   6   8   1      490.56      567.59     10.18 o 
   7   8   1       74.64       76.58      4.86 o 
   8   8   1      536.42      577.28     14.37 o 
   9   8   1       16.65        2.23     20.22 o 
  10   8   1       83.62       84.43      9.99 o 
  11   8   1       97.84       92.70     11.20 o 
  12   8   1      135.95      121.99     20.62 o 
  13   8   1        7.80        0.00     15.70 o 
   1   9   1      183.75      185.65      9.37 o 
   2   9   1       34.67       32.29      9.03 o 
   3   9   1      238.69      230.40      7.06 o 
   4   9   1     3967.66     4610.26     71.68 o 
   5   9   1      107.13      110.68      5.21 o 
   6   9   1       18.99       23.56      2.84 o 
   7   9   1        3.74        2.59      2.26 o 
   8   9   1        0.74        0.00      2.71 o 
   9   9   1       14.62       12.18     11.04 o 
  10   9   1      201.54      194.45     13.69 o 
  11   9   1       16.91       31.92     14.77 o 
  12   9   1      254.79      295.87     29.27 o 
  13   9   1       16.86       29.40     17.83 o 
   1  10   1      399.83      395.90      9.56 o 
   2  10   1     2183.41     2526.41     45.25 o 
   3  10   1       59.65       68.55      5.65 o 
   4  10   1      245.16      315.26      7.13 o 
   5  10   1      220.87      198.27      5.03 o 
   6  10   1      209.80      186.33      5.09 o 
   7  10   1      103.50       93.47      4.40 o 
   8  10   1      669.69      677.47     13.88 o 
   9  10   1        4.51        0.00     12.11 o 
  10  10   1        5.14        6.94      7.44 o 
  11  10   1      141.10      140.48     21.82 o 
  12  10   1      120.46      167.76     24.21 o 
  13  10   1       52.88       86.34     22.35 o 
   1  11   1       66.50       70.19      3.91 o 
   2  11   1     1234.69     1427.57     32.30 o 
   3  11   1      682.24      666.58     12.66 o 
   4  11   1      118.79      146.64      9.32 o 
   5  11   1      124.82      124.84      4.05 o 
   6  11   1       22.20       29.98      2.67 o 
   7  11   1      137.48      115.57      6.37 o 
   8  11   1      262.09      253.98      9.45 o 
   9  11   1        2.15        0.48      3.69 o 
  10  11   1      200.18      186.20      9.75 o 
  11  11   1       84.50       83.54     19.29 o 
  12  11   1        0.16        0.00     14.63 o 
   1  12   1       33.80       25.00      3.40 o 
   2  12   1       69.57       81.40      4.24 o 
   3  12   1        3.48        5.20      2.05 o 
   4  12   1        3.20        0.00      2.70 o 
   5  12   1      267.23      247.89      6.56 o 
   6  12   1        0.39        0.00      2.23 o 
   7  12   1      185.10      178.17      6.37 o 
   8  12   1       33.25       23.93      4.39 o 
   9  12   1        2.22        1.34      4.11 o 
  10  12   1       37.31       45.87      6.52 o 
  11  12   1        8.78        0.00     12.90 o 
  12  12   1       11.77       39.38     18.76 o 
   1  13   1      424.69      409.15     10.75 o 
   2  13   1      183.10      180.83      6.25 o 
   3  13   1      318.49      322.05     12.00 o 
   4  13   1       35.60       20.50      3.55 o 
   5  13   1      331.96      300.38      9.87 o 
   6  13   1      129.79      118.09      4.61 o 
   7  13   1      275.24      257.02      8.46 o 
   8  13   1       96.59       99.64      6.52 o 
   9  13   1       19.91       17.50      5.70 o 
  10  13   1       83.08       95.79      7.95 o 
  11  13   1       15.70       31.91     19.16 o 
  12  13   1       72.37       58.53     19.82 o 
   1  14   1        1.84        0.00      2.79 o 
   2  14   1        7.13        4.98      2.53 o 
   3  14   1      102.62      107.05      4.61 o 
   4  14   1        3.40        0.00      3.16 o 
   5  14   1      420.24      415.64     12.12 o 
   6  14   1      136.88      153.18      7.58 o 
   7  14   1      199.32      188.42     14.92 o 
   8  14   1      100.95       91.13      8.66 o 
   9  14   1       59.57       48.12      7.27 o 
  10  14   1      108.77      120.37      9.33 o 
  11  14   1       12.06       12.81     12.31 o 
  12  14   1       66.43       73.59      8.30 o 
   1  15   1      587.80      544.09     13.67 o 
   2  15   1      260.30      268.59      7.94 o 
   3  15   1      249.38      256.58      7.27 o 
   4  15   1        9.67        5.35      3.63 o 
   5  15   1       68.48       58.15      5.33 o 
   6  15   1      164.33      150.25      7.68 o 
   7  15   1        8.65        7.11      5.14 o 
   8  15   1      316.70      286.02     19.16 o 
   9  15   1       11.80       15.31      7.45 o 
  10  15   1       37.20       32.56      7.20 o 
  11  15   1       13.68        8.71      7.72 o 
   1  16   1        9.68       13.35      4.06 o 
   2  16   1       17.08       12.58      3.41 o 
   3  16   1       49.87       48.35      3.99 o 
   4  16   1        7.04        1.50      3.75 o 
   5  16   1       30.54       17.65      5.38 o 
   6  16   1       16.82       11.14      5.36 o 
   7  16   1      112.08      100.84     12.45 o 
   8  16   1      125.64      109.76     10.05 o 
   9  16   1       21.05       21.02      7.36 o 
  10  16   1        4.61       10.96      7.02 o 
  11  16   1        3.87        0.00      6.85 o 
   1  17   1       64.63       73.59      9.10 o 
   2  17   1     2271.31     2371.37     40.32 o 
   3  17   1        3.58        0.00      5.70 o 
   4  17   1      524.30      573.49     14.96 o 
   5  17   1       19.65       18.21      5.85 o 
   6  17   1      109.31      113.65      7.43 o 
   7  17   1       37.75       34.67      6.73 o 
   8  17   1        9.23        5.12      6.97 o 
   9  17   1        3.60        1.27      6.90 o 
  10  17   1       21.11        7.72      7.38 o 
  11  17   1        9.57       13.30      7.72 o 
   1  18   1      144.33      146.74      8.20 o 
   2  18   1     1413.17     1446.40     27.20 o 
   3  18   1       44.81       45.75      5.96 o 
   4  18   1       21.90       28.28      5.19 o 
   5  18   1      153.81      154.90      7.64 o 
   6  18   1        2.19        0.00      4.69 o 
   7  18   1        3.74        0.49      8.44 o 
   8  18   1        1.95        4.15      7.19 o 
   9  18   1        2.49        3.76      7.19 o 
  10  18   1       10.35       17.71     12.57 o 
   1  19   1      638.15      568.31     16.38 o 
   2  19   1      201.44      179.68      8.86 o 
   3  19   1      557.04      511.19     15.51 o 
   4  19   1        3.81        1.47      4.81 o 
   5  19   1       60.92       47.12     11.59 o 
   6  19   1       81.67       63.20      8.01 o 
   7  19   1       69.74       55.60      8.14 o 
   8  19   1        1.89        0.00      7.33 o 
   9  19   1       17.78        7.46      8.91 o 
  10  19   1        1.47        1.42      8.38 o 
   1  20   1      172.59      161.52      9.18 o 
   2  20   1       20.35       11.24      5.07 o 
   3  20   1       92.20       82.10      6.82 o 
   4  20   1       45.05       59.27      6.20 o 
   5  20   1       17.42       18.29      6.43 o 
   6  20   1        5.14        4.67      6.23 o 
   7  20   1       39.75       39.87      9.36 o 
   8  20   1       13.73       10.95      8.36 o 
   9  20   1       12.24       15.86      8.66 o 
   1  21   1       74.49       67.30     11.06 o 
   2  21   1       89.87       87.32      9.37 o 
   3  21   1      146.72      122.04      7.90 o 
   4  21   1        1.21        1.88      6.47 o 
   5  21   1       22.14       24.24      7.32 o 
   6  21   1        0.13        0.00      5.83 o 
   7  21   1        3.81        3.56     13.64 o 
   8  21   1        0.18        0.00      7.75 o 
   1  22   1        1.95        4.44      5.18 o 
   2  22   1        0.22        0.00      4.99 o 
   3  22   1        4.76        8.69      5.65 o 
   4  22   1        1.58        0.00      7.26 o 
   5  22   1       19.10       17.13      7.29 o 
   6  22   1        7.32        4.28      7.02 o 
   7  22   1        1.30        6.28      8.85 o 
   8  22   1        2.30       12.28      8.73 o 
   1  23   1       31.70       31.79      6.93 o 
   2  23   1       47.97       45.31      6.63 o 
   3  23   1       13.84        9.44      7.03 o 
   4  23   1        0.79        0.00      6.71 o 
   5  23   1       10.81        5.96      7.52 o 
   6  23   1        7.09        0.00      7.04 o 
   7  23   1        4.28       11.08      9.27 o 
   1  24   1        1.84        0.00      5.36 o 
   2  24   1        2.47        0.00      6.77 o 
   3  24   1        7.98       13.32      7.59 o 
   4  24   1        5.45       10.43      9.95 o 
   5  24   1        1.19        0.00      9.15 o 
   6  24   1       15.63       45.37      9.52 o 
   1  25   1        1.28        4.73      6.80 o 
   2  25   1        7.36        5.76      7.46 o 
   3  25   1       14.57       18.41      8.35 o 
   4  25   1       48.14       62.00      9.88 o 
   5  25   1        7.61        7.22      8.41 o 
   1  26   1        0.52        0.70      7.91 o 
   2  26   1       35.66       47.17      9.65 o 
   3  26   1        7.02        3.74      9.91 o 
   4  26   1       84.97      102.67     11.67 o 
   1  27   1        1.60        0.00      8.10 o 
   2  27   1        0.91       12.11      8.90 o 
   0   0   2      516.03      297.60     18.36 o 
   2   0   2    42401.62    45000.02   1523.90 o 
   4   0   2    16913.28    19717.57    377.92 o 
   6   0   2     2499.46     2921.52     74.61 o 
   8   0   2      305.19      300.52     10.71 o 
  10   0   2      207.60      183.28     12.88 o 
  12   0   2        3.33       36.58     14.37 o 
   0   1   2    32010.74    30193.06    730.96 o 
   1   1   2     1361.43     1000.47     19.64 o 
   2   1   2    13454.62    14770.46    292.23 o 
   3   1   2     3505.37     3003.78     42.60 o 
   4   1   2     2395.85     2859.64     40.99 o 
   5   1   2      689.06      641.48     12.30 o 
   6   1   2     1378.26     1582.52     30.23 o 
   7   1   2       12.55       15.67      3.51 o 
   8   1   2     1107.61     1285.78     25.46 o 
   9   1   2       99.05       89.23      4.61 o 
  10   1   2      233.15      278.77     11.10 o 
  11   1   2       71.87       58.42     20.69 o 
  12   1   2       32.84        1.86     13.17 o 
  13   1   2        6.73        3.72     14.50 o 
   0   2   2      793.11      642.14     13.80 o 
   1   2   2     4143.11     3364.14     76.62 o 
   2   2   2    18871.84    19941.89    308.49 o 
   3   2   2     1622.85     1347.75     18.46 o 
   4   2   2      111.83      120.59      4.62 o 
   5   2   2      420.77      400.59      8.56 o 
   6   2   2     1896.82     2165.20     35.79 o 
   7   2   2      800.88      729.15     19.04 o 
   8   2   2      391.00      409.38     10.38 o 
   9   2   2      710.58      647.94     16.23 o 
  10   2   2       16.63        7.99      6.86 o 
  11   2   2       31.45       13.30     12.90 o 
  12   2   2        6.31       14.23     12.64 o 
  13   2   2       23.54       13.44     15.70 o 
   0   3   2    13412.01    14415.92    245.78 o 
   1   3   2     1806.85     1406.56     22.26 o 
   2   3   2      290.34      314.32      7.17 o 
   3   3   2      660.33      490.07     13.94 o 
   4   3   2      330.40      354.84      7.99 o 
   5   3   2     1324.84     1307.61     20.02 o 
   6   3   2      276.56      303.46      8.47 o 
   7   3   2      608.84      604.92     14.30 o 
   8   3   2      249.81      250.06      8.92 o 
   9   3   2      240.22      225.99     11.66 o 
  10   3   2      130.82      160.88     12.24 o 
  11   3   2       39.78       19.16     14.10 o 
  12   3   2       55.00       52.28     16.63 o 
  13   3   2       34.30       53.75     17.56 o 
   0   4   2      528.03      482.72     10.47 o 
   1   4   2     2488.38     2067.67     31.85 o 
   2   4   2      791.43      788.83     13.42 o 
   3   4   2      824.44      753.83     10.94 o 
   4   4   2       69.36       65.02      2.21 o 
   5   4   2      125.78      109.20      6.60 o 
   6   4   2       85.14       96.80      4.10 o 
   7   4   2       27.54       19.35      3.51 o 
   8   4   2       26.28       31.32      4.27 o 
   9   4   2      241.34      248.55     11.63 o 
  10   4   2      386.89      373.78     18.28 o 
  11   4   2       19.65        1.82      7.53 o 
  12   4   2       21.78       21.42     15.17 o 
  13   4   2       27.29       45.76     17.56 o 
   0   5   2     3509.11     3644.32     62.81 o 
   1   5   2      736.95      550.98      8.23 o 
   2   5   2       10.05        8.69      0.98 o 
   3   5   2      565.40      493.87      8.28 o 
   4   5   2      896.12      982.14     14.05 o 
   5   5   2      253.75      230.58      5.56 o 
   6   5   2       15.21       14.45      2.13 o 
   7   5   2      233.10      202.32      8.75 o 
   8   5   2     1117.51     1210.61     25.15 o 
   9   5   2      277.10      261.59     12.02 o 
  10   5   2       16.04       15.72      8.45 o 
  11   5   2        9.14        0.00     12.51 o 
  12   5   2       15.31       11.71     14.77 o 
  13   5   2       35.69       66.65     18.36 o 
   0   6   2      184.69      184.31      4.90 o 
   1   6   2      879.51      762.82     10.99 o 
   2   6   2      126.54      107.19      2.83 o 
   3   6   2     2258.09     2214.91     35.32 o 
   4   6   2       19.25       18.18      1.52 o 
   5   6   2     1102.88      985.69     14.38 o 
   6   6   2      127.44      119.37      3.83 o 
   7   6   2      576.77      546.83     11.78 o 
   8   6   2       50.65       41.66      4.89 o 
   9   6   2      151.94      143.07      9.17 o 
  10   6   2       41.65       29.64      8.46 o 
  11   6   2      274.80      269.37     16.84 o 
  12   6   2        9.00        0.00     13.30 o 
  13   6   2       27.78       44.28     24.94 o 
   0   7   2      517.70      464.55     13.96 o 
   1   7   2        2.07        2.09      1.26 o 
   2   7   2      983.85     1093.23     18.26 o 
   3   7   2       16.07       16.52      2.26 o 
   4   7   2     1934.30     2305.66     30.82 o 
   5   7   2       42.36       34.85      2.09 o 
   6   7   2        3.63        1.22      1.76 o 
   7   7   2       60.07       53.73      2.97 o 
   8   7   2       35.37       34.84      3.10 o 
   9   7   2      198.86      181.03     11.55 o 
  10   7   2      106.72       99.86      8.33 o 
  11   7   2      238.53      242.93     19.44 o 
  12   7   2       79.02       52.31     14.30 o 
  13   7   2      129.29      114.70     12.97 o 
   0   8   2      102.56      133.67      6.42 o 
   1   8   2      101.89      104.51      3.49 o 
   2   8   2     1500.35     1903.18     34.51 o 
   3   8   2      244.76      237.08      6.97 o 
   4   8   2       12.93       15.05      2.21 o 
   5   8   2      490.12      511.62     10.32 o 
   6   8   2     1877.68     2143.78     31.85 o 
   7   8   2       68.79       58.78      3.04 o 
   8   8   2      201.72      199.90      6.23 o 
   9   8   2      103.13      111.93      6.34 o 
  10   8   2      572.19      551.90     16.18 o 
  11   8   2       25.62       32.98      6.05 o 
  12   8   2       51.87       39.47      6.83 o 
  13   8   2        9.66       22.74      6.54 o 
   0   9   2     3040.92     3903.21     97.83 o 
   1   9   2      447.39      489.54      9.54 o 
   2   9   2     4445.52     5469.12     96.27 o 
   3   9   2       97.06       87.70      4.38 o 
   4   9   2      679.00      794.96     14.55 o 
   5   9   2       74.03       72.81      4.40 o 
   6   9   2      226.94      262.88      6.13 o 
   7   9   2      100.47       88.55      3.65 o 
   8   9   2       95.20       93.05     10.02 o 
   9   9   2       23.41       25.33      4.41 o 
  10   9   2      399.07      428.71     19.27 o 
  11   9   2       42.78       49.04     11.11 o 
  12   9   2       91.87      108.69     21.55 o 
  13   9   2       15.39       44.17     19.42 o 
   0  10   2     1323.52     1428.54     38.28 o 
   1  10   2       44.31       36.55      2.68 o 
   2  10   2     1307.11     1729.65     32.24 o 
   3  10   2      108.51       94.20      3.39 o 
   4  10   2      236.22      256.92      6.47 o 
   5  10   2      134.35      137.51      4.72 o 
   6  10   2      389.41      383.48      7.87 o 
   7  10   2      163.92      167.61      5.27 o 
   8  10   2      467.30      505.35     11.53 o 
   9  10   2      112.16      109.86      6.66 o 
  10  10   2      326.46      353.71     16.09 o 
  11  10   2       10.19       11.59      8.85 o 
  12  10   2        2.49        0.47      5.63 o 
  13  10   2       12.37        0.00     16.76 o 
   0  11   2     3181.85     3852.65     96.93 o 
   1  11   2      356.65      362.03      8.14 o 
   2  11   2      218.25      247.26      7.39 o 
   3  11   2      229.86      232.70      7.72 o 
   4  11   2      203.65      222.02      7.44 o 
   5  11   2      152.99      159.60      7.03 o 
   6  11   2       42.23       48.02      3.40 o 
   7  11   2       21.34       13.47      3.22 o 
   8  11   2      745.73      778.63     20.09 o 
   9  11   2       31.51       22.83      4.62 o 
  10  11   2       49.14       53.82      6.62 o 
  11  11   2       55.18       44.31      6.87 o 
  12  11   2        1.97       13.70     17.16 o 
   0  12   2       80.33       61.33      5.54 o 
   1  12   2      131.46      130.55      4.81 o 
   2  12   2      766.62      977.48     28.36 o 
   3  12   2      204.46      220.74      5.86 o 
   4  12   2       70.55       70.29      4.54 o 
   5  12   2       39.91       34.95      3.09 o 
   6  12   2      107.92       91.46      4.49 o 
   7  12   2      167.91      177.57      7.86 o 
   8  12   2      150.53      151.06      7.66 o 
   9  12   2       13.50        4.38      5.53 o 
  10  12   2        9.70        2.83     12.04 o 
  11  12   2        8.49       16.62     11.91 o 
  12  12   2        4.56        8.69      7.12 o 
   0  13   2      788.06      787.96     23.92 o 
   1  13   2      530.91      456.26     10.21 o 
   2  13   2        3.61        8.23      2.43 o 
   3  13   2      151.33      149.79      5.02 o 
   4  13   2      462.50      546.90     12.74 o 
   5  13   2      245.68      254.69      7.42 o 
   6  13   2        4.90        0.00      4.93 o 
   7  13   2       20.57       14.12      4.61 o 
   8  13   2        0.63        0.00      5.92 o 
   9  13   2      110.90       99.11      8.45 o 
  10  13   2        5.29        4.92      6.12 o 
  11  13   2       38.35       39.27      7.34 o 
  12  13   2       23.40       22.63      7.24 o 
   0  14   2       90.22       78.94      6.82 o 
   1  14   2      240.22      204.13      6.52 o 
   2  14   2      108.73      113.13      4.79 o 
   3  14   2      398.15      369.39      8.72 o 
   4  14   2        2.47        2.01      3.40 o 
   5  14   2      292.53      282.68      9.07 o 
   6  14   2        7.49        3.60      4.36 o 
   7  14   2       66.57       69.88      5.96 o 
   8  14   2       59.98       59.00      7.65 o 
   9  14   2       55.31       52.99     14.50 o 
  10  14   2        1.43        0.84      6.11 o 
  11  14   2       10.91       11.44      6.68 o 
  12  14   2        5.93        7.87      7.03 o 
   0  15   2      274.14      258.21     12.25 o 
   1  15   2      108.51      110.61      5.09 o 
   2  15   2       41.88       54.23      3.87 o 
   3  15   2      125.21      151.68      5.59 o 
   4  15   2       63.03       60.84      5.32 o 
   5  15   2       83.27       88.93      6.32 o 
   6  15   2       14.97       10.42      4.47 o 
   7  15   2       23.95       23.15      5.59 o 
   8  15   2       19.74       28.24      7.39 o 
   9  15   2       10.19       11.07      6.55 o 
  10  15   2        1.22        6.36      6.73 o 
  11  15   2        0.14        0.00      6.42 o 
   0  16   2      201.80      184.81     38.51 o 
   1  16   2      145.69      154.45      6.40 o 
   2  16   2      739.77      831.77     16.65 o 
   3  16   2       64.32       58.79      4.02 o 
   4  16   2      269.50      270.16      9.29 o 
   5  16   2       69.18       60.83      6.32 o 
   6  16   2        4.99        5.99      5.39 o 
   7  16   2      117.37      109.34     11.41 o 
   8  16   2        1.44        5.15      6.90 o 
   9  16   2        2.51        2.42     15.56 o 
  10  16   2       19.03        7.47      7.47 o 
  11  16   2       14.17       21.57      8.05 o 
   0  17   2     5458.52     5761.07    143.53 o 
   1  17   2      146.07      128.36      6.56 o 
   2  17   2     1018.44     1097.05     21.42 o 
   3  17   2      117.06      107.59      6.67 o 
   4  17   2      107.60       94.19      6.05 o 
   5  17   2        4.94        0.00      3.68 o 
   6  17   2      197.11      181.08     10.04 o 
   7  17   2      109.19      120.08      8.90 o 
   8  17   2      354.42      367.85     17.82 o 
   9  17   2        6.24       13.20      7.20 o 
  10  17   2       24.14       27.35     15.50 o 
   0  18   2      523.55      572.70     38.45 o 
   1  18   2       40.72       42.80      7.05 o 
   2  18   2      584.15      583.36     14.09 o 
   3  18   2      135.95      117.97      7.43 o 
   4  18   2      324.85      293.18     13.40 o 
   5  18   2       67.44       56.37      7.66 o 
   6  18   2        1.58        0.00      7.01 o 
   7  18   2        8.11        1.91      5.66 o 
   8  18   2       31.07       26.24      8.61 o 
   9  18   2       12.01       12.21      8.07 o 
  10  18   2       56.28       64.31     10.01 o 
   0  19   2      177.36      178.28     12.35 o 
   1  19   2      754.28      696.98     16.17 o 
   2  19   2       45.85       62.39      6.51 o 
   3  19   2      463.55      438.67     13.82 o 
   4  19   2      636.62      596.06     16.00 o 
   5  19   2      119.04      122.10     12.00 o 
   6  19   2        9.18       10.25      6.49 o 
   7  19   2       29.18       38.86      9.00 o 
   8  19   2        6.26        1.10      7.86 o 
   9  19   2       43.08       38.37      9.21 o 
  10  19   2        4.95        0.00      8.20 o 
   0  20   2       22.28       24.02     11.44 o 
   1  20   2       49.91       47.06      5.98 o 
   2  20   2        5.43       11.41      5.13 o 
   3  20   2      107.79      116.87      7.42 o 
   4  20   2       97.77       79.34      8.58 o 
   5  20   2        2.97        7.63      7.44 o 
   6  20   2       27.67       21.03      6.95 o 
   7  20   2       92.61       71.40     10.22 o 
   8  20   2       29.50       35.19     16.56 o 
   9  20   2       10.10        2.89      8.62 o 
   0  21   2       15.75       17.68      5.82 o 
   1  21   2       55.13       49.36      6.13 o 
   2  21   2        0.19        1.81      5.01 o 
   3  21   2      129.94      121.17      9.85 o 
   4  21   2       54.96       57.48      9.47 o 
   5  21   2       68.06       84.85      9.02 o 
   6  21   2        3.87        0.00      6.30 o 
   7  21   2        3.24        4.98      8.42 o 
   8  21   2        0.43        0.00      8.14 o 
   0  22   2       30.30       33.30      8.37 o 
   1  22   2        4.44        0.00      4.74 o 
   2  22   2        1.11        0.00      4.49 o 
   3  22   2       22.72       27.95      7.24 o 
   4  22   2       14.56       12.04      6.99 o 
   5  22   2        3.82        0.00      6.63 o 
   6  22   2        6.82        6.99      7.12 o 
   7  22   2        5.17        6.09      8.72 o 
   8  22   2        9.38        0.00     14.30 o 
   0  23   2       82.75      103.69     11.30 o 
   1  23   2       15.66       13.93      5.70 o 
   2  23   2        0.28        1.34      8.12 o 
   3  23   2        5.05        9.46      7.04 o 
   4  23   2        3.26        0.00      6.44 o 
   5  23   2       16.37       16.52      7.53 o 
   6  23   2        0.20        0.00      7.11 o 
   7  23   2       14.80       14.87     10.16 o 
   0  24   2       19.66       23.60      8.64 o 
   1  24   2       10.94        0.48      5.48 o 
   2  24   2        2.60        0.00      6.71 o 
   3  24   2       14.10       13.14      8.82 o 
   4  24   2        2.37       14.87      7.71 o 
   5  24   2        3.21        2.48      7.77 o 
   6  24   2       14.32       23.07      8.61 o 
   0  25   2        7.19        0.00      7.88 o 
   1  25   2        0.80        7.62      7.28 o 
   2  25   2       19.73       18.97      8.04 o 
   3  25   2        7.54       10.40      8.32 o 
   4  25   2        8.99       21.54      8.77 o 
   5  25   2        2.19        0.00      8.03 o 
   0  26   2        5.59        0.00     14.50 o 
   1  26   2        1.38        0.00      7.03 o 
   2  26   2       63.01       58.25     10.32 o 
   3  26   2        9.11        9.45      8.76 o 
   4  26   2        0.24        0.00      8.34 o 
   0  27   2        1.14       15.70     16.50 o 
   1  27   2        3.54        0.00     13.77 o 
   2   0   3    79478.99    79966.96   1923.52 o 
   4   0   3      297.69      320.65     11.89 o 
   6   0   3     3458.88     4157.89    104.64 o 
   8   0   3      238.97      215.61     13.50 o 
  10   0   3       30.89       31.43      9.05 o 
   1   1   3     1992.33     1695.02     29.87 o 
   2   1   3    10243.24    11096.12    216.16 o 
   3   1   3     1774.25     1506.59     36.69 o 
   4   1   3      794.11      920.93     17.96 o 
   5   1   3      136.17      143.81      5.63 o 
   6   1   3     3421.88     4052.08     97.22 o 
   7   1   3      141.53      127.51      6.24 o 
   8   1   3       29.90       33.85      4.03 o 
   9   1   3      240.69      227.09     19.56 o 
  10   1   3      227.51      217.68     11.23 o 
  11   1   3       96.84       99.24     17.16 o 
  12   1   3        8.09        0.00     12.77 o 
   1   2   3     1512.07     1357.69     24.50 o 
   2   2   3      270.62      250.10      5.29 o 
   3   2   3     1551.71     1476.59     31.42 o 
   4   2   3        6.95        3.88      1.59 o 
   5   2   3     1756.33     1510.39     28.53 o 
   6   2   3      287.16      343.78      9.58 o 
   7   2   3      208.06      180.68      7.12 o 
   8   2   3      321.79      321.39      9.99 o 
   9   2   3      292.38      298.75     12.77 o 
  10   2   3       45.55       70.40      9.75 o 
  11   2   3       12.24        0.00     10.91 o 
  12   2   3       18.42       52.95     16.76 o 
  13   2   3        9.95       13.84     15.17 o 
   1   3   3     1712.25     1455.74     21.64 o 
   2   3   3      306.39      260.93      5.43 o 
   3   3   3      505.39      508.76     11.50 o 
   4   3   3     1731.91     1877.94     34.55 o 
   5   3   3      633.50      566.60      9.09 o 
   6   3   3      802.24      858.73     14.14 o 
   7   3   3      652.21      636.72     16.88 o 
   8   3   3       89.12      106.60      7.54 o 
   9   3   3       24.43       19.69      5.58 o 
  10   3   3       92.12       92.64     10.42 o 
  11   3   3       55.77       86.60     16.76 o 
  12   3   3       55.98       46.56     16.90 o 
  13   3   3       43.24       46.69     18.09 o 
   1   4   3     3627.37     3183.37     41.57 o 
   2   4   3      130.37      132.35      5.57 o 
   3   4   3     1542.90     1470.59     26.31 o 
   4   4   3      209.77      245.60      5.81 o 
   5   4   3     2136.59     2086.76     30.60 o 
   6   4   3      228.85      283.23      5.67 o 
   7   4   3        6.52        6.03      3.24 o 
   8   4   3       48.35       56.43      5.04 o 
   9   4   3      204.36      185.40     10.14 o 
  10   4   3       99.83       93.50     10.78 o 
  11   4   3      105.33       94.05     18.76 o 
  12   4   3      119.50      124.79     20.89 o 
  13   4   3       26.81       27.07      8.21 o 
   1   5   3     1219.54     1095.70     15.83 o 
   2   5   3      515.26      561.91     10.29 o 
   3   5   3     1064.89     1015.53     19.56 o 
   4   5   3      266.68      326.32      9.05 o 
   5   5   3      127.37      137.84      5.09 o 
   6   5   3      327.81      370.00      7.54 o 
   7   5   3      100.06       87.86      3.64 o 
   8   5   3      178.61      175.47      6.44 o 
   9   5   3      143.07      138.00      6.96 o 
  10   5   3      326.04      348.56     24.71 o 
  11   5   3      126.79      134.94      8.47 o 
  12   5   3        0.24        0.85      8.18 o 
  13   5   3       63.45       55.36      8.87 o 
   1   6   3     1190.97     1029.32     15.91 o 
   2   6   3      278.27      258.28      6.76 o 
   3   6   3     1238.28     1179.39     22.18 o 
   4   6   3      579.71      673.18     14.85 o 
   5   6   3       48.48       44.51      2.41 o 
   6   6   3        2.12        0.00      2.08 o 
   7   6   3      373.52      369.79      7.33 o 
   8   6   3     1793.99     1902.89     29.33 o 
   9   6   3       17.29       10.16      4.50 o 
  10   6   3      326.42      343.85     18.13 o 
  11   6   3       67.21       57.70      6.69 o 
  12   6   3      114.11      130.98     10.03 o 
  13   6   3       22.92       13.96      9.45 o 
   1   7   3     1253.11     1115.80     21.77 o 
   2   7   3       25.26       30.57      5.29 o 
   3   7   3      262.15      240.69      7.67 o 
   4   7   3      110.13      117.03      6.45 o 
   5   7   3        4.37        4.09      1.96 o 
   6   7   3       21.72       23.42      2.31 o 
   7   7   3       10.69        8.84      3.45 o 
   8   7   3      850.55      860.44     16.64 o 
   9   7   3      157.17      149.14      7.95 o 
  10   7   3       94.71       87.86      6.91 o 
  11   7   3       68.16       64.76      6.67 o 
  12   7   3        4.14        3.84      6.32 o 
  13   7   3       23.74       28.08      7.68 o 
   1   8   3      142.97      132.76      5.14 o 
   2   8   3      745.76      947.81     18.62 o 
   3   8   3      269.01      264.90      6.67 o 
   4   8   3      581.53      738.32     27.18 o 
   5   8   3      619.20      622.60     14.12 o 
   6   8   3      196.10      207.02      6.25 o 
   7   8   3       61.34       64.81      3.37 o 
   8   8   3        5.34        4.53      3.29 o 
   9   8   3      298.51      302.94     11.07 o 
  10   8   3      486.36      485.45     16.81 o 
  11   8   3       86.45       82.34      9.53 o 
  12   8   3        8.38        4.21      6.55 o 
  13   8   3       15.75        7.15     11.31 o 
   1   9   3      450.75      409.91     13.87 o 
   2   9   3     4664.29     5816.39    100.88 o 
   3   9   3      666.11      682.40     14.02 o 
   4   9   3     4454.19     5350.98    107.75 o 
   5   9   3      198.19      207.76      7.19 o 
   6   9   3      106.69      140.93      6.19 o 
   7   9   3       96.04       91.88      4.13 o 
   8   9   3     1622.97     1634.83     32.20 o 
   9   9   3       11.07       13.25      4.57 o 
  10   9   3       40.16       37.24      5.57 o 
  11   9   3       15.86       20.45      6.61 o 
  12   9   3       66.20       54.97      7.90 o 
  13   9   3       17.34       18.44      7.31 o 
   1  10   3      575.95      601.52     17.03 o 
   2  10   3      344.85      359.43      8.97 o 
   3  10   3       82.26       75.32      3.83 o 
   4  10   3     1116.05     1255.38     28.72 o 
   5  10   3      144.25      148.01      7.21 o 
   6  10   3       68.08       71.62      4.81 o 
   7  10   3      123.21      139.08      7.03 o 
   8  10   3      360.47      342.61     14.50 o 
   9  10   3      170.75      192.04     10.85 o 
  10  10   3      102.28      100.53     16.43 o 
  11  10   3       61.79       58.43      7.52 o 
  12  10   3       36.69       33.87      7.29 o 
   1  11   3      719.71      740.13     13.93 o 
   2  11   3        0.72        0.00      1.88 o 
   3  11   3       24.06       22.77      2.90 o 
   4  11   3      159.00      179.43      7.89 o 
   5  11   3      349.27      346.61     22.59 o 
   6  11   3       85.04       85.77      6.61 o 
   7  11   3       16.85       13.06      4.38 o 
   8  11   3       41.62       29.10     12.17 o 
   9  11   3       47.69       59.01      7.04 o 
  10  11   3      260.74      239.20     17.49 o 
  11  11   3        4.45        1.61      6.35 o 
  12  11   3       75.89      110.82      9.73 o 
   1  12   3      674.54      706.36     19.88 o 
   2  12   3       80.49      105.97      4.24 o 
   3  12   3      142.79      139.71      4.54 o 
   4  12   3       13.45       12.90      4.13 o 
   5  12   3      310.18      306.50     13.64 o 
   6  12   3      851.12      892.02     23.29 o 
   7  12   3      102.06      102.64      6.34 o 
   8  12   3      216.52      239.84     25.54 o 
   9  12   3        0.07        0.00      5.54 o 
  10  12   3        1.01        0.00      6.23 o 
  11  12   3       10.94       10.43     10.04 o 
  12  12   3       90.26       97.93      9.75 o 
   1  13   3      309.21      312.31      8.00 o 
   2  13   3       25.28       26.65      2.76 o 
   3  13   3       11.59        8.52      2.22 o 
   4  13   3        9.97       12.35      4.15 o 
   5  13   3       76.28       78.81      6.58 o 
   6  13   3      118.08      127.73      7.88 o 
   7  13   3      307.30      309.96     10.67 o 
   8  13   3      208.77      217.00     12.84 o 
   9  13   3       32.34       30.53      7.23 o 
  10  13   3       52.99       55.24      8.85 o 
  11  13   3       71.88       66.92      8.72 o 
  12  13   3        3.81        8.23     23.15 o 
   1  14   3      349.01      334.05      8.59 o 
   2  14   3       12.66       13.75      2.74 o 
   3  14   3      271.55      258.74      8.60 o 
   4  14   3       51.91       46.91      5.57 o 
   5  14   3        7.13        4.38      5.01 o 
   6  14   3       29.94       39.40     11.14 o 
   7  14   3      155.65      160.55      9.19 o 
   8  14   3      101.58      111.11     18.03 o 
   9  14   3      152.04      148.45     10.96 o 
  10  14   3       46.36       60.14      8.42 o 
  11  14   3        0.01        2.31      6.85 o 
   1  15   3       17.30       15.81      3.20 o 
   2  15   3       66.22       72.55      4.20 o 
   3  15   3       35.40       33.62      3.30 o 
   4  15   3       12.79       10.99      3.14 o 
   5  15   3       19.85       13.74      5.12 o 
   6  15   3      380.26      388.55     14.22 o 
   7  15   3       70.67       69.67      7.23 o 
   8  15   3      189.63      183.89     12.42 o 
   9  15   3       12.57       16.45      7.25 o 
  10  15   3       72.85       54.73      9.28 o 
  11  15   3       44.02       49.35      9.09 o 
   1  16   3      420.17      378.53     10.09 o 
   2  16   3      126.32      129.55      9.30 o 
   3  16   3       39.25       36.19      3.68 o 
   4  16   3       14.29       11.18      5.53 o 
   5  16   3       49.57       48.65      6.52 o 
   6  16   3       46.63       48.49      6.71 o 
   7  16   3       30.23       18.48      6.11 o 
   8  16   3       23.26       15.40      7.44 o 
   9  16   3        3.40        0.00      6.89 o 
  10  16   3       36.39       38.21      8.72 o 
  11  16   3       12.31       17.72      8.51 o 
   1  17   3      134.37      140.37     11.87 o 
   2  17   3       59.20       66.52      5.57 o 
   3  17   3      104.94       85.87      6.31 o 
   4  17   3      388.32      399.79     12.05 o 
   5  17   3        6.98       10.69      5.90 o 
   6  17   3        5.57        3.00      5.62 o 
   7  17   3       69.19       64.42      7.79 o 
   8  17   3        3.60       12.33      8.78 o 
   9  17   3       11.78        0.00      7.51 o 
  10  17   3        3.48       12.15      8.18 o 
   1  18   3       58.05       63.37      6.22 o 
   2  18   3     2619.07     2717.14     46.35 o 
   3  18   3      128.89      123.57      7.41 o 
   4  18   3        2.75        8.91      7.24 o 
   5  18   3       93.98      109.45      8.77 o 
   6  18   3       98.14       80.83     13.72 o 
   7  18   3       18.42       14.28      6.56 o 
   8  18   3        2.78        0.00      7.49 o 
   9  18   3        2.42        0.00      8.85 o 
  10  18   3       10.82        0.00      8.04 o 
   1  19   3      359.83      331.71     10.62 o 
   2  19   3      188.66      233.64     10.01 o 
   3  19   3      318.89      277.19     10.68 o 
   4  19   3       35.74       40.89      7.76 o 
   5  19   3       90.11       77.43      8.44 o 
   6  19   3       62.58       57.44      7.74 o 
   7  19   3       15.34        0.89      7.76 o 
   8  19   3        3.90        6.61      9.31 o 
   9  19   3       23.67       28.70     12.04 o 
   1  20   3        9.45       12.99      4.92 o 
   2  20   3       33.96       38.51      5.64 o 
   3  20   3       43.89       26.25      7.10 o 
   4  20   3        0.42        0.00      6.15 o 
   5  20   3        1.88        0.00      7.75 o 
   6  20   3        3.61        2.89      6.32 o 
   7  20   3       15.34       16.03      8.41 o 
   8  20   3       39.17       34.27      9.52 o 
   9  20   3        1.50        4.34      8.63 o 
   1  21   3       80.54       73.71      6.00 o 
   2  21   3       18.37       15.73      5.43 o 
   3  21   3       62.15       65.22      8.39 o 
   4  21   3        5.48        0.00      6.23 o 
   5  21   3        8.60        7.27      6.70 o 
   6  21   3       43.56       49.62      8.18 o 
   7  21   3        0.49        9.22      8.30 o 
   8  21   3        3.62        9.18      9.08 o 
   1  22   3       10.68        1.32      4.94 o 
   2  22   3        0.77        0.00     10.17 o 
   3  22   3       13.95        5.83      6.56 o 
   4  22   3       16.54       30.61      7.61 o 
   5  22   3       20.57       15.19      8.59 o 
   6  22   3        7.40       21.95      7.61 o 
   7  22   3       24.71       11.60      9.44 o 
   8  22   3        0.51        0.00      9.40 o 
   1  23   3       38.08       38.18      6.39 o 
   2  23   3        7.22        2.89      6.72 o 
   3  23   3        5.53        0.00      6.43 o 
   4  23   3        3.39        1.52      6.94 o 
   5  23   3       51.90       66.47      9.18 o 
   6  23   3        2.04        2.64      7.71 o 
   7  23   3       11.25        3.41      9.78 o 
   1  24   3       27.63       20.45      7.52 o 
   2  24   3        2.24        5.12      7.19 o 
   3  24   3       18.46       21.77      8.15 o 
   4  24   3       11.33       17.67      7.98 o 
   5  24   3       11.20        0.00      8.45 o 
   6  24   3        5.90        0.00      9.68 o 
   1  25   3        4.39        3.15      7.62 o 
   2  25   3       21.83       24.89      8.70 o 
   3  25   3        1.22        1.82      7.49 o 
   4  25   3       40.08       44.27      9.46 o 
   5  25   3        1.17        4.14      8.33 o 
   1  26   3        1.65        1.23     10.34 o 
   2  26   3       29.41       18.31     10.62 o 
   3  26   3        8.46        2.84      8.42 o 
   0   0   4   147932.78   133029.55   4502.65 o 
   2   0   4    29383.93    31466.13    761.44 o 
   4   0   4       95.73      110.15     11.37 o 
   6   0   4     3705.39     4633.82    158.71 o 
   8   0   4       28.39       24.88      8.65 o 
  10   0   4      113.77      136.89     16.10 o 
   0   1   4    32935.52    32775.59    786.79 o 
   1   1   4    13295.16    12399.12    207.37 o 
   2   1   4    17350.81    19078.58    323.27 o 
   3   1   4      636.39      579.42     14.91 o 
   4   1   4     7547.84     8740.34    150.04 o 
   5   1   4     1503.10     1452.17     32.11 o 
   6   1   4       13.47       21.42      3.92 o 
   7   1   4      298.41      261.62     16.19 o 
   8   1   4       67.47       67.51      5.09 o 
   9   1   4       72.10       81.70      7.50 o 
  10   1   4        3.76        0.00      7.65 o 
   0   2   4    17425.35    17371.43    420.85 o 
   1   2   4      987.40      953.75     18.09 o 
   2   2   4       22.59       30.85      4.86 o 
   3   2   4     6329.09     5729.86     88.43 o 
   4   2   4     4557.26     5271.27    131.36 o 
   5   2   4     2639.04     2650.17     53.75 o 
   6   2   4       36.17       42.51      4.31 o 
   7   2   4      225.39      227.22      6.96 o 
   8   2   4        9.58        8.74      3.76 o 
   9   2   4       62.41       56.14      6.79 o 
  10   2   4       24.60       15.82     11.31 o 
  11   2   4       81.85       28.07     14.50 o 
  13   2   4       12.92        1.73      9.05 o 
   0   3   4      196.63      189.41      8.90 o 
   1   3   4     1263.06     1199.78     21.93 o 
   2   3   4     3044.62     3157.17     73.55 o 
   3   3   4     1295.00     1175.07     23.33 o 
   4   3   4      998.44     1037.34     20.13 o 
   5   3   4       43.44       44.41      4.00 o 
   6   3   4        7.95        7.37      2.19 o 
   7   3   4      153.93      148.88      5.69 o 
   8   3   4       56.11       49.18      4.11 o 
   9   3   4       79.32       74.72      5.91 o 
  10   3   4       58.77       55.16      7.54 o 
  11   3   4       99.84       97.84     14.57 o 
  12   3   4       17.42        7.64      8.12 o 
  13   3   4       13.65        0.00     11.11 o 
   0   4   4      560.58      609.78     17.59 o 
   1   4   4     2189.33     1897.65     41.81 o 
   2   4   4      185.75      167.37      6.16 o 
   3   4   4      644.87      594.95     10.81 o 
   4   4   4      820.52      856.65     17.42 o 
   5   4   4     1139.89     1111.34     24.56 o 
   6   4   4      188.06      193.24      5.80 o 
   7   4   4      332.19      359.42      8.58 o 
   8   4   4       82.96       94.07      5.05 o 
   9   4   4      482.34      461.10     13.39 o 
  10   4   4       22.27       10.63      5.52 o 
  11   4   4      104.25       98.28      9.57 o 
  12   4   4        6.68        0.00      6.69 o 
  13   4   4       82.12       68.44     10.23 o 
   0   5   4      219.26      252.10     14.90 o 
   1   5   4      373.87      366.83     11.48 o 
   2   5   4       46.77       39.74      2.08 o 
   3   5   4      148.24      131.52      7.32 o 
   4   5   4        4.42        2.77      2.18 o 
   5   5   4      888.55      843.85     19.44 o 
   6   5   4      120.74      127.72      6.51 o 
   7   5   4       38.93       31.31      3.19 o 
   8   5   4        3.35        0.36      5.26 o 
   9   5   4      212.31      224.08     14.54 o 
  10   5   4      173.55      156.42     10.09 o 
  11   5   4       49.25       47.89      6.86 o 
  12   5   4       22.35       22.54      7.66 o 
  13   5   4        8.02        0.00      8.11 o 
   0   6   4     3370.57     3852.32     77.32 o 
   1   6   4     2193.80     1996.00     32.41 o 
   2   6   4      414.19      421.91     13.40 o 
   3   6   4      684.38      666.71     15.69 o 
   4   6   4     1192.67     1366.81     30.35 o 
   5   6   4      254.68      243.14      8.32 o 
   6   6   4      203.63      233.19      7.31 o 
   7   6   4      601.66      621.79     12.87 o 
   8   6   4       10.82        5.27      4.38 o 
   9   6   4      106.67      109.67      8.72 o 
  10   6   4        5.79        4.83      6.71 o 
  11   6   4       13.33        9.25      6.90 o 
  12   6   4       86.14       78.27     12.84 o 
  13   6   4       25.29       20.30      8.35 o 
   0   7   4     2011.62     2300.16     47.82 o 
   1   7   4     3724.84     3533.15     50.70 o 
   2   7   4     2695.18     3223.76     56.70 o 
   3   7   4      134.40      135.29     10.35 o 
   4   7   4       45.07       44.28      4.01 o 
   5   7   4      238.16      203.87     11.24 o 
   6   7   4       49.17       47.39      4.36 o 
   7   7   4       19.44        9.98      3.51 o 
   8   7   4      118.23      142.73      8.32 o 
   9   7   4      181.04      167.85     18.09 o 
  10   7   4      655.38      665.56     51.48 o 
  11   7   4        6.32        8.20      7.72 o 
  12   7   4       30.35       29.93     11.11 o 
  13   7   4        8.34        9.80      7.62 o 
   0   8   4    29621.39    35891.33    708.98 o 
   1   8   4       92.91       81.39      3.23 o 
   2   8   4     1733.41     1799.30     46.97 o 
   3   8   4       66.08       74.01      3.62 o 
   4   8   4     1297.90     1402.94     45.25 o 
   5   8   4      103.04       79.04      5.14 o 
   6   8   4      255.71      262.46     13.20 o 
   7   8   4       63.01       53.52      5.30 o 
   8   8   4      118.09      134.51      8.36 o 
   9   8   4       84.25       85.60      8.16 o 
  10   8   4      551.27      600.72     30.00 o 
  11   8   4       35.93       28.92      7.45 o 
  12   8   4       45.21       41.55      8.36 o 
  13   8   4        6.70        4.31     12.31 o 
   0   9   4     4908.48     6014.44    120.58 o 
   1   9   4      155.36      149.80      4.62 o 
   2   9   4     5438.01     6504.38    135.53 o 
   3   9   4      717.12      707.45     14.76 o 
   4   9   4        6.58        8.41      3.76 o 
   5   9   4       34.25       38.50      4.47 o 
   6   9   4      418.10      462.35     13.75 o 
   7   9   4      111.83      112.20      7.54 o 
   8   9   4       16.64       14.90      6.06 o 
   9   9   4        8.26        3.94     14.23 o 
  10   9   4      114.93      102.73     13.84 o 
  11   9   4        6.16        0.04     10.98 o 
  12   9   4       57.47       42.81      8.33 o 
   0  10   4     6658.92     8034.67    160.91 o 
   1  10   4      265.76      287.47      6.61 o 
   2  10   4       86.64      100.07      4.35 o 
   3  10   4       35.37       38.92      3.74 o 
   4  10   4     1258.27     1367.45     31.30 o 
   5  10   4       51.08       50.59      5.03 o 
   6  10   4      665.02      744.21     19.54 o 
   7  10   4        3.67        2.31      4.56 o 
   8  10   4       46.75       63.85     10.31 o 
   9  10   4       87.75       79.67      8.18 o 
  10  10   4      211.66      226.67     21.42 o 
  11  10   4       85.02       93.56      9.30 o 
  12  10   4       45.08       55.64      8.68 o 
   0  11   4     4532.69     5463.30    110.11 o 
   1  11   4      945.41      991.55     16.44 o 
   2  11   4      401.64      487.57     10.00 o 
   3  11   4      296.67      318.32      8.80 o 
   4  11   4       21.02       19.43      3.94 o 
   5  11   4      220.33      210.10     11.31 o 
   6  11   4      787.42      841.13     22.30 o 
   7  11   4       60.32       61.80      6.18 o 
   8  11   4        4.23        0.00      7.12 o 
   9  11   4       52.56       43.66     13.37 o 
  10  11   4       19.78       13.83      6.92 o 
  11  11   4       15.03        5.33     11.37 o 
  12  11   4        0.96        0.00      7.08 o 
   0  12   4       61.84       92.68      5.60 o 
   1  12   4      221.45      235.71      6.35 o 
   2  12   4        6.58        5.04      2.28 o 
   3  12   4        8.13       11.94      2.75 o 
   4  12   4      156.84      164.97      8.97 o 
   5  12   4      294.10      298.40     19.66 o 
   6  12   4      228.08      233.01     12.62 o 
   7  12   4      127.47      125.73      7.94 o 
   8  12   4      104.85      126.42      9.89 o 
   9  12   4       29.40       25.76      9.58 o 
  10  12   4        0.33        0.86      6.36 o 
  11  12   4       55.86       73.63      9.09 o 
  12  12   4        4.91        0.00     11.71 o 
   0  13   4       33.60       36.81      4.44 o 
   1  13   4      280.47      267.58      6.84 o 
   2  13   4       19.87       16.77      2.69 o 
   3  13   4      395.83      378.72     10.27 o 
   4  13   4      129.80      132.12      7.72 o 
   5  13   4        0.50        6.14      4.68 o 
   6  13   4      775.95      820.21     22.34 o 
   7  13   4      273.56      307.65     20.71 o 
   8  13   4       54.50       62.47      8.78 o 
   9  13   4       12.76        6.65      7.15 o 
  10  13   4        0.09        0.00      6.74 o 
  11  13   4       27.55       19.38      8.04 o 
  12  13   4        1.62        0.00      7.37 o 
   0  14   4      313.33      343.65     11.78 o 
   1  14   4       65.62       73.99      3.98 o 
   2  14   4       79.00       83.32      4.22 o 
   3  14   4       25.51       29.32      3.88 o 
   4  14   4       19.38       19.44      4.83 o 
   5  14   4       13.74        5.95      4.94 o 
   6  14   4        3.51        1.24      6.20 o 
   7  14   4      448.71      465.47     16.02 o 
   8  14   4       27.03       23.40      8.31 o 
   9  14   4      188.45      178.78     12.45 o 
  10  14   4       19.28       17.84      7.66 o 
  11  14   4       36.13       46.34     11.57 o 
   0  15   4       21.40       12.42      4.53 o 
   1  15   4       85.18       88.85      6.25 o 
   2  15   4        1.59        0.00      2.71 o 
   3  15   4      354.19      363.75     14.52 o 
   4  15   4       61.27       65.00      6.58 o 
   5  15   4       59.66       61.90      6.81 o 
   6  15   4      286.61      293.77     12.62 o 
   7  15   4        7.91        6.09      5.73 o 
   8  15   4        4.84        4.94      7.07 o 
   9  15   4       28.69       30.96      8.16 o 
  10  15   4       11.14       19.12     12.97 o 
  11  15   4       20.72       10.85     13.84 o 
   0  16   4      273.16      263.58     14.04 o 
   1  16   4      252.47      211.30      6.93 o 
   2  16   4      122.93      136.35     11.49 o 
   3  16   4       50.89       52.94      4.01 o 
   4  16   4        3.06        3.95      5.34 o 
   5  16   4       16.11       19.32      5.95 o 
   6  16   4      442.79      459.68     16.55 o 
   7  16   4       29.10       18.27      6.33 o 
   8  16   4        5.43        8.65      7.40 o 
   9  16   4        2.43       11.38     15.70 o 
  10  16   4       13.19       25.86      8.44 o 
  11  16   4        6.95        0.77      8.20 o 
   0  17   4      221.11      234.31     23.31 o 
   1  17   4       19.70       18.45      3.88 o 
   2  17   4     1044.03     1104.26     21.40 o 
   3  17   4      239.74      235.72     16.21 o 
   4  17   4     1726.53     1737.00     42.74 o 
   5  17   4       15.43       13.57      6.99 o 
   6  17   4        9.33        8.25      6.07 o 
   7  17   4       53.83       56.42      7.54 o 
   8  17   4       23.65       21.68      8.71 o 
   9  17   4       12.71        3.50      7.63 o 
  10  17   4       52.72       42.01     11.17 o 
   0  18   4      226.33      216.10     13.65 o 
   1  18   4      138.53      145.01      6.24 o 
   2  18   4       46.93       63.57      6.47 o 
   3  18   4      369.28      377.53     12.34 o 
   4  18   4      784.09      797.00     24.21 o 
   5  18   4       11.87        3.89      6.62 o 
   6  18   4      101.12       85.06      8.82 o 
   7  18   4       37.28       33.24      8.82 o 
   8  18   4        3.60       20.30      8.56 o 
   9  18   4        4.12        0.00      7.68 o 
  10  18   4       14.60       24.63      9.69 o 
   0  19   4     1448.07     1545.21     37.18 o 
   1  19   4      161.35      158.61      6.70 o 
   2  19   4       32.42       34.79      5.75 o 
   3  19   4      155.10      125.44     18.40 o 
   4  19   4       41.03       47.00      8.18 o 
   5  19   4      181.89      158.11     10.67 o 
   6  19   4        5.55        5.47      6.45 o 
   7  19   4       10.38       11.32      8.41 o 
   8  19   4        4.76       10.76      8.22 o 
   9  19   4        8.62        6.05      9.05 o 
   0  20   4       95.22       97.17      8.60 o 
   1  20   4       50.97       52.50      5.41 o 
   2  20   4        0.87        2.53      4.27 o 
   3  20   4       56.29       45.47      7.72 o 
   4  20   4       19.65       15.18      6.99 o 
   5  20   4       13.81       17.05      6.72 o 
   6  20   4       22.23       20.14      7.83 o 
   7  20   4        6.70       12.61     11.24 o 
   8  20   4        8.56       11.38     10.98 o 
   9  20   4        3.23        0.00      8.74 o 
   0  21   4       20.29        9.11      7.15 o 
   1  21   4       58.16       58.63      5.63 o 
   2  21   4      306.19      281.73     14.29 o 
   3  21   4       37.09       33.53     11.10 o 
   4  21   4       82.24       90.09      9.03 o 
   5  21   4       22.48       29.06      7.66 o 
   6  21   4       34.21       57.58      8.66 o 
   7  21   4        6.84       17.05     12.17 o 
   8  21   4        1.58        4.04      8.86 o 
   0  22   4        2.66        0.00      7.10 o 
   1  22   4        0.98        0.00      6.19 o 
   2  22   4       15.91       15.06      5.80 o 
   3  22   4        0.50        9.81      6.71 o 
   4  22   4       10.88        3.50      6.66 o 
   5  22   4       15.75       15.94      7.52 o 
   6  22   4        5.66        5.44      7.33 o 
   7  22   4       39.79       41.76     10.70 o 
   0  23   4        5.80       15.09      8.26 o 
   1  23   4       14.21        5.95      6.80 o 
   2  23   4       21.93       30.02      7.76 o 
   3  23   4        4.20        3.69      5.79 o 
   4  23   4        2.49        3.12      7.20 o 
   5  23   4       56.29       81.99      9.76 o 
   6  23   4       36.36       50.67      9.44 o 
   0  24   4        7.73       21.55     14.10 o 
   1  24   4       16.44       14.00      8.66 o 
   2  24   4        0.30        0.00      6.93 o 
   3  24   4       22.79       37.55      8.72 o 
   4  24   4       17.30       22.12      8.30 o 
   5  24   4        2.26       15.87      8.62 o 
   6  24   4        0.24        0.00      9.45 o 
   0  25   4        1.16       11.31     13.97 o 
   1  25   4       10.48       29.73     18.43 o 
   2  25   4       39.72       57.90      9.65 o 
   3  25   4        3.10        0.00      7.45 o 
   4  25   4        2.60        2.22      8.22 o 
   0  26   4      277.92      399.90     34.19 o 
   1  26   4        7.38       20.35     11.12 o 
   2  26   4        0.59        7.25      8.56 o 
   3  26   4        2.52       11.44      8.82 o 
   2   0   5     1709.96     1869.17     59.60 o 
   4   0   5      275.71      283.36     15.96 o 
   6   0   5     1525.64     1633.12     61.46 o 
   8   0   5       82.37       68.51      9.84 o 
  10   0   5       60.12       70.91     11.17 o 
  12   0   5      160.40      180.93     17.03 o 
   1   1   5     6010.25     5538.42     95.95 o 
   2   1   5    13998.36    15671.27    267.81 o 
   3   1   5      224.52      205.62      5.88 o 
   4   1   5     1330.66     1404.29     30.08 o 
   5   1   5     1393.53     1365.68     29.24 o 
   6   1   5      420.41      509.86     16.88 o 
   7   1   5      242.40      217.10     10.29 o 
   8   1   5       11.09        6.65      6.78 o 
   9   1   5        6.94        0.00      7.05 o 
  10   1   5      197.90      182.79     15.43 o 
  11   1   5       50.19       50.02     10.78 o 
  12   1   5       37.15       44.97     11.44 o 
  13   1   5        2.86        4.20      7.52 o 
   1   2   5     4244.49     3923.24     68.26 o 
   2   2   5      322.49      300.80      7.39 o 
   3   2   5     5941.97     5781.69    116.13 o 
   4   2   5      616.57      762.56     15.27 o 
   5   2   5      477.32      429.03     13.06 o 
   6   2   5       60.26       69.77      3.92 o 
   7   2   5      204.45      222.81     19.36 o 
   8   2   5       47.83       63.49      5.74 o 
   9   2   5       24.82       18.62      6.72 o 
  10   2   5      102.09       83.81     11.44 o 
  11   2   5       72.90       77.43     11.44 o 
  12   2   5        0.28        0.67      8.65 o 
  13   2   5        2.96        0.67      9.84 o 
   1   3   5     1107.24     1033.53     19.57 o 
   2   3   5       85.43       88.14      3.79 o 
   3   3   5      792.58      766.11     17.94 o 
   4   3   5      794.05      874.30     15.48 o 
   5   3   5       43.65       38.35      4.25 o 
   6   3   5      292.42      360.41      9.37 o 
   7   3   5       54.47       52.95      4.01 o 
   8   3   5       53.69       36.76      6.69 o 
   9   3   5      192.90      176.97     13.44 o 
  10   3   5       17.80        9.75      7.33 o 
  11   3   5       62.11       71.24     18.76 o 
  12   3   5       10.49       20.49      9.71 o 
  13   3   5        4.92        9.84     10.11 o 
   1   4   5      730.59      694.17     20.41 o 
   2   4   5      489.09      491.13     13.63 o 
   3   4   5       12.69       10.21      1.63 o 
   4   4   5      543.79      610.94     10.66 o 
   5   4   5      173.94      175.17      6.16 o 
   6   4   5       18.43       19.07      3.46 o 
   7   4   5      277.97      279.50     16.53 o 
   8   4   5      713.60      758.73     24.77 o 
   9   4   5      757.09      723.93     25.44 o 
  10   4   5        0.63        0.00      6.98 o 
  11   4   5       46.70       38.20      8.44 o 
  12   4   5        4.36        0.00     13.37 o 
  13   4   5       13.07        9.98     10.24 o 
   1   5   5      637.66      603.14     21.89 o 
   2   5   5      471.87      492.99     14.17 o 
   3   5   5      388.79      356.04      7.77 o 
   4   5   5      884.00      991.93     25.57 o 
   5   5   5      666.79      601.52     15.71 o 
   6   5   5      653.21      660.39     17.75 o 
   7   5   5       16.99        6.70      3.30 o 
   8   5   5       77.97       68.69      7.80 o 
   9   5   5       80.72       86.37      9.01 o 
  10   5   5       11.56        8.68      6.84 o 
  11   5   5       15.93        3.43      7.08 o 
  12   5   5       21.23       26.00      8.44 o 
  13   5   5       21.18       26.06      9.22 o 
   1   6   5      357.22      329.62      7.45 o 
   2   6   5      158.35      178.17      5.02 o 
   3   6   5      258.79      273.54      6.56 o 
   4   6   5      140.38      166.29      6.95 o 
   5   6   5      378.55      363.47     11.22 o 
   6   6   5      669.61      719.31     18.24 o 
   7   6   5      361.87      346.14     35.28 o 
   8   6   5      108.25      114.29     16.36 o 
   9   6   5      308.48      315.14     30.00 o 
  10   6   5      177.65      207.73     13.57 o 
  11   6   5       28.03        9.70     10.18 o 
  12   6   5       24.35       28.33      8.54 o 
  13   6   5       15.23       25.43      9.06 o 
   1   7   5     1038.07      993.44     17.62 o 
   2   7   5      459.81      485.16     10.04 o 
   3   7   5      709.30      712.85     13.55 o 
   4   7   5      230.10      249.29      8.87 o 
   5   7   5      393.41      383.31     11.93 o 
   6   7   5       17.57       10.08      3.91 o 
   7   7   5      288.21      269.96     21.66 o 
   8   7   5       93.75       90.78      9.45 o 
   9   7   5      148.80      148.14     10.58 o 
  10   7   5      227.17      247.05     15.17 o 
  11   7   5        3.28       15.93      7.48 o 
  12   7   5       81.10       76.71     10.01 o 
  13   7   5       31.10       39.40      9.65 o 
   1   8   5       71.41       76.78      3.76 o 
   2   8   5     2351.87     2647.25     55.73 o 
   3   8   5       98.49       98.04      4.10 o 
   4   8   5      228.73      252.11      9.29 o 
   5   8   5      215.07      197.61      8.27 o 
   6   8   5       64.63       71.07      5.59 o 
   7   8   5      331.70      342.51     11.97 o 
   8   8   5     1885.74     2017.93     97.51 o 
   9   8   5       15.17       24.80      7.65 o 
  10   8   5       77.06       73.63     20.55 o 
  11   8   5       12.05       11.82      8.85 o 
  12   8   5        1.15        0.00      7.37 o 
   1   9   5      125.03      147.43      4.68 o 
   2   9   5       35.99       40.19      3.20 o 
   3   9   5      763.44      767.54     14.67 o 
   4   9   5      172.77      161.87      7.69 o 
   5   9   5       23.61       27.90      4.51 o 
   6   9   5      681.11      693.57     18.80 o 
   7   9   5      105.49      118.54      7.09 o 
   8   9   5      354.51      391.75     17.64 o 
   9   9   5       15.56       12.56      6.91 o 
  10   9   5       37.60       51.41      8.11 o 
  11   9   5        0.83        0.00      6.87 o 
  12   9   5       62.64       85.07     13.50 o 
   1  10   5       90.11       89.76      3.72 o 
   2  10   5       66.28       63.19      3.69 o 
   3  10   5      144.95      149.59      5.90 o 
   4  10   5        9.35       14.79      3.91 o 
   5  10   5      125.85      116.44      6.91 o 
   6  10   5      357.06      364.24     12.56 o 
   7  10   5       70.47       80.71      8.21 o 
   8  10   5      633.07      656.01     23.68 o 
   9  10   5       35.23       23.24      8.31 o 
  10  10   5        2.94        2.74      9.51 o 
  11  10   5        2.65        0.00     14.63 o 
  12  10   5       54.34       47.04      9.51 o 
   1  11   5      688.28      714.35     16.55 o 
   2  11   5      848.03     1008.54     18.86 o 
   3  11   5      338.66      317.93      9.00 o 
   4  11   5      155.18      162.52      8.85 o 
   5  11   5       89.86       82.79      6.48 o 
   6  11   5      218.91      236.04     19.48 o 
   7  11   5       23.60       40.75      5.90 o 
   8  11   5      251.00      241.54     13.73 o 
   9  11   5       42.70       34.28     16.10 o 
  10  11   5       68.57       82.56      9.48 o 
  11  11   5        7.34        0.00      7.21 o 
  12  11   5       21.10        4.82     24.61 o 
   1  12   5      130.61      132.26      4.70 o 
   2  12   5       58.76       79.91      3.60 o 
   3  12   5       18.41       23.54      3.50 o 
   4  12   5       65.77       66.74      5.98 o 
   5  12   5      208.55      215.89     14.48 o 
   6  12   5       12.00        5.44      8.00 o 
   7  12   5       87.91       83.20     10.46 o 
   8  12   5      228.58      220.62     13.70 o 
   9  12   5       88.76       81.36      9.39 o 
  10  12   5        4.82        3.47     12.11 o 
  11  12   5       35.04       27.53      8.39 o 
  12  12   5       24.73       29.60     17.43 o 
   1  13   5      133.42      137.06      5.28 o 
   2  13   5       75.03       83.36      6.19 o 
   3  13   5      507.38      539.23     16.56 o 
   4  13   5       22.89       14.30      4.82 o 
   5  13   5       65.83       60.33      6.38 o 
   6  13   5      211.67      206.20     10.69 o 
   7  13   5       89.51       96.96      7.95 o 
   8  13   5       57.00       72.96      9.51 o 
   9  13   5       27.61       22.44      7.98 o 
  10  13   5        0.11        0.00      7.07 o 
  11  13   5       50.42       56.86      9.61 o 
   1  14   5        1.70        0.16      2.53 o 
   2  14   5        6.95        6.78      2.63 o 
   3  14   5      497.78      481.88     12.76 o 
   4  14   5        3.68        0.00      4.52 o 
   5  14   5        8.20        2.96      5.02 o 
   6  14   5      122.88      131.55     13.36 o 
   7  14   5      249.94      269.85     12.37 o 
   8  14   5        4.74        9.43     10.11 o 
   9  14   5       98.16      103.15     10.41 o 
  10  14   5       26.34       43.10     11.44 o 
  11  14   5       26.35       18.18      8.83 o 
   1  15   5       80.10       73.84      4.21 o 
   2  15   5       34.17       35.79      3.44 o 
   3  15   5      200.70      192.90      7.79 o 
   4  15   5       33.91       28.98      5.88 o 
   5  15   5       25.23       20.31      5.88 o 
   6  15   5      138.08      167.43      9.99 o 
   7  15   5       16.67       17.02      6.42 o 
   8  15   5       90.31      101.07     19.76 o 
   9  15   5        0.52        1.62      9.25 o 
  10  15   5       17.69       29.22      9.02 o 
  11  15   5        0.54        0.00     14.90 o 
   1  16   5        4.40        0.00      4.17 o 
   2  16   5       39.08       52.04      5.01 o 
   3  16   5       81.73      101.35     13.29 o 
   4  16   5      439.38      471.23     25.06 o 
   5  16   5       27.01       17.24      8.17 o 
   6  16   5       60.49       61.75      7.86 o 
   7  16   5       35.61       30.53      6.92 o 
   8  16   5       66.14       62.87     10.17 o 
   9  16   5       21.80        7.71      8.02 o 
  10  16   5        1.48        1.02      7.99 o 
   1  17   5      166.65      165.62      6.49 o 
   2  17   5     1714.09     1825.47     29.50 o 
   3  17   5      308.02      330.10     14.00 o 
   4  17   5      487.08      624.10     25.56 o 
   5  17   5       69.58       80.78     13.30 o 
   6  17   5       41.81       38.39      7.33 o 
   7  17   5       32.70       43.80      9.25 o 
   8  17   5       33.11       34.49      9.18 o 
   9  17   5       46.54       36.34     15.83 o 
  10  17   5        0.28        6.68      8.82 o 
   1  18   5       64.47       59.13      5.97 o 
   2  18   5      100.37      106.26      6.29 o 
   3  18   5       23.79       14.63      5.87 o 
   4  18   5      111.77       99.34      9.29 o 
   5  18   5       40.88       46.45      7.86 o 
   6  18   5      220.57      263.05     13.09 o 
   7  18   5       22.34       13.56      8.65 o 
   8  18   5        7.28        1.37      7.91 o 
   9  18   5        2.38        0.00      8.36 o 
   1  19   5       86.64       85.51      6.04 o 
   2  19   5      214.38      196.90      8.11 o 
   3  19   5      251.84      254.10     13.02 o 
   4  19   5        7.65        8.72      6.67 o 
   5  19   5      174.14      175.23     11.06 o 
   6  19   5       37.28       23.66      7.30 o 
   7  19   5       76.39       76.07     11.37 o 
   8  19   5       27.66       26.34     10.98 o 
   9  19   5        5.84        7.38      9.00 o 
   1  20   5       46.95       43.85      5.28 o 
   2  20   5        1.48        2.38      5.23 o 
   3  20   5       48.21       43.30      6.77 o 
   4  20   5        1.56        0.00      6.06 o 
   5  20   5       16.27        6.41      6.70 o 
   6  20   5       16.54        4.04      6.99 o 
   7  20   5       13.73       14.70     21.35 o 
   8  20   5        0.05       12.70      9.68 o 
   1  21   5       39.16       48.39      6.93 o 
   2  21   5       10.68        5.40      5.74 o 
   3  21   5       32.50       34.95      6.52 o 
   4  21   5        0.14        0.00      5.19 o 
   5  21   5       47.73       60.85      8.89 o 
   6  21   5        1.67        0.00      6.68 o 
   7  21   5        2.78        6.29      9.46 o 
   8  21   5        5.22        9.71      9.86 o 
   1  22   5        1.44        0.00      6.47 o 
   2  22   5        6.47        7.87      5.84 o 
   3  22   5       18.29        8.04      6.07 o 
   4  22   5        6.17        0.97      6.07 o 
   5  22   5        0.04        6.23      7.42 o 
   6  22   5        5.96        7.43      7.63 o 
   7  22   5       10.14        4.38      9.86 o 
   1  23   5        3.04        9.93     10.65 o 
   2  23   5       12.04       15.05      7.53 o 
   3  23   5       23.16        9.95      6.55 o 
   4  23   5        4.24        3.91      6.22 o 
   5  23   5       14.40       21.37      8.42 o 
   6  23   5        0.03       16.83     10.52 o 
   1  24   5        4.57        6.18      7.23 o 
   2  24   5        2.09       13.28      8.94 o 
   3  24   5        6.79        8.99      7.80 o 
   4  24   5        1.32        0.00      6.54 o 
   5  24   5        9.01       10.41      7.31 o 
   1  25   5        0.57        5.36     11.04 o 
   2  25   5        6.59        5.37      8.95 o 
   3  25   5        1.60        5.50      9.62 o 
   4  25   5       11.23        0.38      8.61 o 
   1  26   5       12.96       42.10     12.93 o 
   2  26   5       44.50       79.89     14.15 o 
   0   0   6      491.01      505.13     21.95 o 
   2   0   6     2456.35     2481.52     63.35 o 
   4   0   6    22262.76    23865.82   1349.49 o 
   6   0   6      175.62      152.46     12.64 o 
   8   0   6        0.11        0.00      7.45 o 
  10   0   6      199.70      215.65     18.36 o 
  12   0   6       48.16       25.54     11.71 o 
   0   1   6      641.23      528.86     15.94 o 
   1   1   6     2678.72     2569.67     45.95 o 
   2   1   6      214.06      212.04      7.20 o 
   3   1   6      940.86      984.27     19.41 o 
   4   1   6     1982.75     2509.46     52.76 o 
   5   1   6     1444.66     1434.92     27.22 o 
   6   1   6       46.74       60.46      4.72 o 
   7   1   6       29.70       19.46      5.36 o 
   8   1   6     1229.78     1370.28     38.52 o 
   9   1   6       10.19        4.69      5.82 o 
  10   1   6      126.18      134.27     10.30 o 
  11   1   6       76.85       68.34      8.88 o 
  12   1   6        1.78       12.47      7.42 o 
  13   1   6        5.85        5.73      7.87 o 
   0   2   6      517.01      495.84     15.24 o 
   1   2   6     1981.15     1739.35     31.91 o 
   2   2   6     1965.50     2031.52     36.68 o 
   3   2   6      856.08      900.12     17.91 o 
   4   2   6      221.92      243.05      6.89 o 
   5   2   6       30.97       28.18      3.00 o 
   6   2   6     1198.76     1283.41     29.01 o 
   7   2   6      451.82      480.21     17.11 o 
   8   2   6      186.26      188.50     11.19 o 
   9   2   6       18.20       18.64     10.11 o 
  10   2   6      278.09      293.81     14.65 o 
  11   2   6       14.46       20.15     11.71 o 
  12   2   6        2.04        0.00      6.98 o 
  13   2   6        7.84       10.47      8.37 o 
   0   3   6      103.73      109.05     13.10 o 
   1   3   6      542.60      516.74     11.35 o 
   2   3   6      246.09      224.83      6.41 o 
   3   3   6       81.23       84.95      4.03 o 
   4   3   6      489.67      549.44     12.15 o 
   5   3   6       62.59       57.96      7.04 o 
   6   3   6       43.07       40.68      4.11 o 
   7   3   6      160.66      157.03      6.20 o 
   8   3   6       17.13       15.15      6.01 o 
   9   3   6       49.72       48.73      7.43 o 
  10   3   6       76.24       78.60     13.64 o 
  11   3   6       27.37       33.00      7.69 o 
  12   3   6        4.49        1.28      8.38 o 
  13   3   6       17.54        7.51      8.26 o 
   0   4   6     2089.51     2258.72     57.15 o 
   1   4   6      823.01      843.74     16.97 o 
   2   4   6      416.53      511.72     11.33 o 
   3   4   6      781.49      785.07     18.95 o 
   4   4   6      959.29      985.31     19.62 o 
   5   4   6     1586.36     1569.45     30.71 o 
   6   4   6      268.08      291.20     11.21 o 
   7   4   6      557.48      537.29     11.91 o 
   8   4   6      100.28      113.72      9.03 o 
   9   4   6      275.99      266.40     18.43 o 
  10   4   6      140.91      162.56     11.92 o 
  11   4   6       53.37       58.26      8.48 o 
  12   4   6        3.34       14.94     10.38 o 
  13   4   6       21.81       10.25      8.40 o 
   0   5   6      110.07       89.58      5.97 o 
   1   5   6      545.81      517.63     13.13 o 
   2   5   6      422.21      449.08     10.40 o 
   3   5   6      166.07      167.40      6.29 o 
   4   5   6       94.75       83.37      3.64 o 
   5   5   6      109.81       98.64      5.82 o 
   6   5   6       75.64       71.27      5.15 o 
   7   5   6       32.04       37.24      6.26 o 
   8   5   6      481.78      512.49     20.58 o 
   9   5   6      120.09       95.38     12.04 o 
  10   5   6        5.27        0.00      6.86 o 
  11   5   6       78.76       65.40      9.84 o 
  12   5   6       19.04       21.02     10.78 o 
  13   5   6        2.33        4.74      8.26 o 
   0   6   6     1335.20     1484.12     39.65 o 
   1   6   6      196.08      222.19      8.92 o 
   2   6   6      178.53      182.44      6.48 o 
   3   6   6      193.43      189.23      6.79 o 
   4   6   6        7.16        6.95      2.10 o 
   5   6   6      447.04      415.32     17.63 o 
   6   6   6      283.34      279.70      9.24 o 
   7   6   6      320.76      275.15     14.25 o 
   8   6   6      379.40      378.94     24.28 o 
   9   6   6       18.82       19.16      7.49 o 
  10   6   6       57.55       58.89     12.70 o 
  11   6   6       36.97       48.05      8.98 o 
  12   6   6        9.96        0.00      8.44 o 
   0   7   6       39.82       36.66      8.18 o 
   1   7   6       19.43       17.97      2.87 o 
   2   7   6     1173.12     1359.28     30.54 o 
   3   7   6      332.21      319.88      9.20 o 
   4   7   6      280.50      312.29      8.24 o 
   5   7   6      241.97      238.53      8.35 o 
   6   7   6     2032.54     2122.56     52.99 o 
   7   7   6       12.51       10.74      4.72 o 
   8   7   6      341.52      353.61     17.03 o 
   9   7   6       42.93       40.91      8.36 o 
  10   7   6       17.84       18.81      7.61 o 
  11   7   6        8.19        8.17     12.70 o 
  12   7   6       85.03       58.30     10.37 o 
   0   8   6        7.01        6.79      4.03 o 
   1   8   6      102.22      101.60      4.28 o 
   2   8   6       30.12       22.22      4.18 o 
   3   8   6      201.37      191.70      8.45 o 
   4   8   6       72.17       82.14      3.93 o 
   5   8   6       67.54       67.50      4.97 o 
   6   8   6       28.07       44.86     10.13 o 
   7   8   6      587.75      611.08     17.50 o 
   8   8   6      201.63      211.10     13.80 o 
   9   8   6      147.28      145.03     11.18 o 
  10   8   6       24.90       23.76      7.84 o 
  11   8   6        6.20        0.00      6.86 o 
  12   8   6       78.22       79.06     13.84 o 
   0   9   6     3989.59     4860.66    126.38 o 
   1   9   6      866.35      893.60     16.89 o 
   2   9   6      146.73      162.97      5.66 o 
   3   9   6      510.42      473.53     12.26 o 
   4   9   6      318.93      290.47      7.60 o 
   5   9   6      368.75      369.05     10.97 o 
   6   9   6     3775.72     3937.49    116.17 o 
   7   9   6       91.25      108.79      7.52 o 
   8   9   6      794.26      854.60     29.12 o 
   9   9   6       32.70       46.70      8.17 o 
  10   9   6      136.76      130.50     11.10 o 
  11   9   6       10.59       15.58      9.11 o 
  12   9   6       51.37       68.67     15.43 o 
   0  10   6      313.30      324.66     19.33 o 
   1  10   6      490.14      505.05     12.14 o 
   2  10   6      411.82      441.94     10.33 o 
   3  10   6      255.04      260.54      8.75 o 
   4  10   6      273.99      285.58      7.71 o 
   5  10   6       87.85       91.09      7.67 o 
   6  10   6       58.05       63.63      6.71 o 
   7  10   6      168.40      161.77     13.11 o 
   8  10   6      326.95      372.65     26.47 o 
   9  10   6       26.64       18.12     15.10 o 
  10  10   6        5.11       12.55      7.50 o 
  11  10   6        1.82        2.99      7.84 o 
  12  10   6       20.91       14.66     18.69 o 
   0  11   6     1265.82     1600.61     35.24 o 
   1  11   6       26.70       26.50      3.31 o 
   2  11   6      159.71      167.62      6.13 o 
   3  11   6      181.19      160.72      7.14 o 
   4  11   6      256.94      244.31      7.71 o 
   5  11   6       74.55       82.25     11.85 o 
   6  11   6      259.25      288.88     11.93 o 
   7  11   6       26.34       15.87      5.78 o 
   8  11   6       13.76        3.46      8.85 o 
   9  11   6        5.07        2.14      7.45 o 
  10  11   6        2.22        0.00      7.21 o 
  11  11   6        6.22        2.61      7.89 o 
  12  11   6       36.83       38.57     10.08 o 
   0  12   6       48.07       47.28      4.78 o 
   1  12   6      132.40      129.83      4.88 o 
   2  12   6      600.92      670.20     14.21 o 
   3  12   6       27.91       21.70      3.05 o 
   4  12   6      384.74      436.04     10.43 o 
   5  12   6       32.91       41.16      5.97 o 
   6  12   6      271.48      297.47     12.39 o 
   7  12   6      197.36      228.13     14.52 o 
   8  12   6       61.13       65.28      8.78 o 
   9  12   6       36.61       48.60      8.71 o 
  10  12   6       15.78       10.97      9.84 o 
  11  12   6       36.08       17.70      9.08 o 
   0  13   6      178.78      224.01      9.17 o 
   1  13   6       60.84       49.15      3.50 o 
   2  13   6      142.89      152.80      6.14 o 
   3  13   6      120.23      130.67      6.87 o 
   4  13   6      286.76      309.84     10.34 o 
   5  13   6      190.52      171.38      9.53 o 
   6  13   6       82.78       79.99      7.65 o 
   7  13   6       75.24       66.03      7.51 o 
   8  13   6       24.45       28.73      8.31 o 
   9  13   6       81.35       88.57     15.10 o 
  10  13   6       32.54       26.00      8.92 o 
  11  13   6       83.27      104.65     15.17 o 
   0  14   6        5.18        6.88      3.88 o 
   1  14   6       60.02       61.29      3.91 o 
   2  14   6       57.57       63.98      4.69 o 
   3  14   6      479.21      424.29     15.95 o 
   4  14   6       37.89       45.21      5.52 o 
   5  14   6      321.89      335.62     13.27 o 
   6  14   6        0.01        0.00      8.83 o 
   7  14   6       83.34       76.96      7.74 o 
   8  14   6        0.36        0.00      7.28 o 
   9  14   6        7.28        3.79      7.68 o 
  10  14   6       27.81       31.20      9.36 o 
  11  14   6        2.06        0.00      8.38 o 
   0  15   6       46.00       36.69      5.11 o 
   1  15   6      181.66      172.49      6.14 o 
   2  15   6      205.17      203.46      6.63 o 
   3  15   6       32.87       26.76      3.98 o 
   4  15   6      244.71      222.91      9.77 o 
   5  15   6       27.32       25.03      6.64 o 
   6  15   6       22.60       21.96      6.53 o 
   7  15   6       26.81       14.26      8.65 o 
   8  15   6       78.06       75.77     10.61 o 
   9  15   6       10.72       17.36      8.80 o 
  10  15   6       10.80        5.35     10.11 o 
   0  16   6       12.83       22.57      5.98 o 
   1  16   6      260.41      263.90      9.00 o 
   2  16   6      124.45      134.60      9.03 o 
   3  16   6       62.53       64.86      8.30 o 
   4  16   6      535.47      541.94     17.54 o 
   5  16   6       41.47       43.01      7.41 o 
   6  16   6      401.38      407.34     16.21 o 
   7  16   6       10.08       11.76      8.14 o 
   8  16   6       25.14       15.22     10.38 o 
   9  16   6       42.31       45.70      9.75 o 
  10  16   6        0.06        1.31      9.58 o 
   0  17   6       25.92       24.58      7.83 o 
   1  17   6      209.75      182.71      6.75 o 
   2  17   6      242.92      235.82     12.63 o 
   3  17   6       62.77       76.20      7.24 o 
   4  17   6      166.26      192.54      9.74 o 
   5  17   6       43.51       47.20      7.75 o 
   6  17   6      143.18      158.04     10.57 o 
   7  17   6       33.07       36.60     12.44 o 
   8  17   6       56.08       52.70     10.23 o 
   9  17   6       43.78       42.00      9.99 o 
  10  17   6        2.19        0.00      8.56 o 
   0  18   6      628.57      679.03     20.11 o 
   1  18   6      123.93      130.64      6.02 o 
   2  18   6      211.19      211.54     18.32 o 
   3  18   6       10.94       15.20      5.89 o 
   4  18   6      875.48      840.19     21.88 o 
   5  18   6       56.98       47.61      7.03 o 
   6  18   6       68.92       89.30      9.21 o 
   7  18   6       22.13       42.03      9.84 o 
   8  18   6        9.65        4.25      8.87 o 
   9  18   6        0.37        6.78      9.18 o 
   0  19   6      291.81      353.45     14.00 o 
   1  19   6       78.27       84.10      8.68 o 
   2  19   6       15.94       16.76      7.83 o 
   3  19   6       35.27       27.40      6.28 o 
   4  19   6       70.23       72.35      7.57 o 
   5  19   6       48.47       54.67      7.25 o 
   6  19   6       36.28       37.93      8.00 o 
   7  19   6       13.08       14.62      9.08 o 
   8  19   6       58.22       68.71     11.23 o 
   9  19   6        0.95        0.00      8.95 o 
   0  20   6      115.30      154.27     11.74 o 
   1  20   6       10.04        8.25      5.52 o 
   2  20   6      258.37      302.16     12.63 o 
   3  20   6       44.86       41.69      6.87 o 
   4  20   6        7.70        0.00      5.68 o 
   5  20   6        1.31        0.00      5.63 o 
   6  20   6       16.48       13.83      6.56 o 
   7  20   6        1.41        0.07      8.52 o 
   8  20   6        3.91       12.76     10.01 o 
   0  21   6       82.49       75.89      9.85 o 
   1  21   6       14.09       10.96      8.58 o 
   2  21   6        2.57        4.17      5.78 o 
   3  21   6       33.87       30.07      6.76 o 
   4  21   6       18.51       13.30      7.82 o 
   5  21   6       16.07       16.89      6.74 o 
   6  21   6        6.92        0.63      6.40 o 
   7  21   6       17.24       13.81      9.99 o 
   0  22   6        1.79        4.92     11.84 o 
   1  22   6       17.95       22.50      7.32 o 
   2  22   6        8.20        8.40      5.90 o 
   3  22   6       26.94       19.55      6.47 o 
   4  22   6       14.97       22.27      6.91 o 
   5  22   6        6.09        6.79      6.60 o 
   6  22   6       27.77       33.64      9.37 o 
   7  22   6       21.59       14.99      9.02 o 
   0  23   6        1.39        4.39     11.57 o 
   1  23   6        3.06        1.07      8.68 o 
   2  23   6       22.57       38.15      8.23 o 
   3  23   6       35.38       37.36      8.57 o 
   4  23   6        0.31        0.64      6.62 o 
   5  23   6        1.44        0.00      6.53 o 
   6  23   6        9.51        2.30      8.51 o 
   0  24   6        7.71        6.92     13.30 o 
   1  24   6        9.13       11.96      9.63 o 
   2  24   6        0.55        0.00      7.53 o 
   3  24   6        4.52        0.00      7.78 o 
   4  24   6       10.20        8.19      8.19 o 
   0  25   6       45.23       51.48     18.36 o 
   1  25   6       23.14       15.67     10.96 o 
   2  25   6        2.11        6.54     22.08 o 
   3  25   6        0.70        0.00      8.23 o 
   2   0   7     2034.70     2225.47     57.33 o 
   4   0   7      206.01      268.26     16.76 o 
   6   0   7      345.40      396.87     14.77 o 
   8   0   7      119.81      111.62     13.04 o 
  10   0   7      141.99      131.97     15.03 o 
  12   0   7       55.16       55.87     13.30 o 
   1   1   7     4223.36     4062.61     71.42 o 
   2   1   7     2869.13     2754.84     49.47 o 
   3   1   7      923.87      968.98     19.51 o 
   4   1   7      149.61      122.96     17.92 o 
   5   1   7        6.73        3.05      2.25 o 
   6   1   7     1181.17     1245.76     23.74 o 
   7   1   7       37.72       28.29      6.26 o 
   8   1   7      221.49      170.89     11.10 o 
   9   1   7        4.49        0.00     14.37 o 
  10   1   7        6.10        6.78      6.91 o 
  11   1   7       39.82       46.74      8.69 o 
  12   1   7       88.27      109.46     11.10 o 
  13   1   7        0.12        0.00      8.37 o 
   1   2   7      522.43      495.43     18.91 o 
   2   2   7        9.28        4.21      2.58 o 
   3   2   7       83.47       64.30      3.84 o 
   4   2   7      240.06      235.11     10.02 o 
   5   2   7      675.04      614.62     22.93 o 
   6   2   7      199.23      182.88      7.78 o 
   7   2   7      107.32      111.62     11.23 o 
   8   2   7      905.82      883.17     28.17 o 
   9   2   7        7.33        5.32      6.19 o 
  10   2   7       13.75       30.41      7.70 o 
  11   2   7        7.18        0.00      7.20 o 
  12   2   7        2.79        0.00      7.28 o 
  13   2   7        3.60        0.00      8.45 o 
   1   3   7      168.20      159.94      5.78 o 
   2   3   7      830.61      945.14     18.94 o 
   3   3   7      293.93      283.00      7.92 o 
   4   3   7      464.84      525.21     14.11 o 
   5   3   7      221.07      210.24      6.68 o 
   6   3   7       82.87       72.72      7.51 o 
   7   3   7      255.67      238.09      9.57 o 
   8   3   7      198.59      214.37     12.62 o 
   9   3   7        1.53        0.00      6.02 o 
  10   3   7      143.30      132.24     10.93 o 
  11   3   7        3.44        1.82      7.37 o 
  12   3   7        8.08       22.70      8.45 o 
   1   4   7     1213.36     1209.62     23.99 o 
   2   4   7       67.42       74.01      4.06 o 
   3   4   7      124.14      149.26      9.26 o 
   4   4   7      122.62       97.06      5.09 o 
   5   4   7     1185.19     1250.39     24.33 o 
   6   4   7      332.46      333.12     16.46 o 
   7   4   7      248.28      256.83     14.25 o 
   8   4   7        4.85        7.32      6.92 o 
   9   4   7       26.31       17.55      9.58 o 
  10   4   7      252.90      243.04     13.99 o 
  11   4   7      158.29      180.39     13.77 o 
  12   4   7        3.81       16.51      8.28 o 
   1   5   7       25.11       25.54      4.32 o 
   2   5   7       34.82       32.55      3.25 o 
   3   5   7      274.29      288.41      8.04 o 
   4   5   7       20.60       22.83      2.94 o 
   5   5   7       17.45       12.91      2.73 o 
   6   5   7      109.36      113.12      6.64 o 
   7   5   7      350.55      292.31     12.31 o 
   8   5   7      515.13      543.40     20.58 o 
   9   5   7       35.93       37.26      7.92 o 
  10   5   7       20.42       28.02      9.11 o 
  11   5   7       13.44       13.92      7.90 o 
  12   5   7       54.78       86.53     10.61 o 
   1   6   7      314.38      293.29      8.44 o 
   2   6   7       27.18       24.61      3.04 o 
   3   6   7      220.93      205.36      6.82 o 
   4   6   7       52.49       59.55      3.83 o 
   5   6   7      518.51      454.52     12.29 o 
   6   6   7      484.64      522.94     15.98 o 
   7   6   7       83.14       59.74      5.22 o 
   8   6   7      416.79      423.29     15.94 o 
   9   6   7       95.70       77.06      7.93 o 
  10   6   7       19.50       15.05      7.05 o 
  11   6   7       77.42       75.99      9.87 o 
  12   6   7       35.91       50.23      9.26 o 
   1   7   7      673.80      642.11     14.39 o 
   2   7   7       82.17       84.07      4.93 o 
   3   7   7      180.25      175.72      5.90 o 
   4   7   7      533.65      592.40     12.23 o 
   5   7   7      198.08      201.52      8.00 o 
   6   7   7     1124.29     1225.37     25.86 o 
   7   7   7       98.18       87.27      6.12 o 
   8   7   7      552.39      572.19     18.66 o 
   9   7   7      126.39      132.44      9.39 o 
  10   7   7       50.50       46.27      7.58 o 
  11   7   7        3.32        6.72      6.88 o 
  12   7   7        9.77        8.16      8.63 o 
   1   8   7      626.46      600.89     14.71 o 
   2   8   7     2769.51     3131.07     56.56 o 
   3   8   7      156.54      114.77      4.99 o 
   4   8   7      255.61      241.93      8.76 o 
   5   8   7        5.57        7.06      4.69 o 
   6   8   7        7.56        0.64      4.75 o 
   7   8   7      159.55      174.32      8.20 o 
   8   8   7      309.71      262.51     12.66 o 
   9   8   7      103.76       98.28      8.57 o 
  10   8   7      109.68      101.24      9.02 o 
  11   8   7       13.69       24.04      7.32 o 
  12   8   7      187.46      208.43     12.59 o 
   1   9   7      575.63      561.27     13.55 o 
   2   9   7       44.43       42.10      3.76 o 
   3   9   7        3.92        4.91      2.79 o 
   4   9   7      939.71     1001.51     18.87 o 
   5   9   7      576.74      603.47     15.44 o 
   6   9   7     1107.52     1076.28     23.94 o 
   7   9   7       18.48       30.58      5.33 o 
   8   9   7      301.97      296.56     13.25 o 
   9   9   7       39.48       39.65      7.06 o 
  10   9   7        4.96        0.00      7.41 o 
  11   9   7       10.88        7.22      6.81 o 
  12   9   7       10.94       13.56      7.60 o 
   1  10   7       36.98       28.83      3.41 o 
   2  10   7      863.82      983.53     19.81 o 
   3  10   7      296.26      292.97      9.78 o 
   4  10   7     1230.24     1391.03     24.84 o 
   5  10   7        7.07       13.39      4.49 o 
   6  10   7       35.56       42.09      5.69 o 
   7  10   7      177.44      169.18      8.81 o 
   8  10   7       55.27       47.85      7.11 o 
   9  10   7        8.76        5.69      6.23 o 
  10  10   7        2.38        5.47      6.59 o 
  11  10   7        4.19        1.79      6.98 o 
   1  11   7      368.47      366.72      9.39 o 
   2  11   7        7.78        4.37      3.39 o 
   3  11   7      246.10      271.88     14.57 o 
   4  11   7      395.98      374.38      9.75 o 
   5  11   7       28.05       32.09      7.37 o 
   6  11   7      845.62      844.89     20.43 o 
   7  11   7       24.28       22.50      6.24 o 
   8  11   7       15.25        2.90      6.23 o 
   9  11   7        9.07        4.01      6.56 o 
  10  11   7       25.29       19.98      7.26 o 
  11  11   7        8.62        5.55      7.54 o 
   1  12   7       44.71       46.75      4.68 o 
   2  12   7       29.16       26.77      3.70 o 
   3  12   7       55.51       60.30      5.67 o 
   4  12   7      328.84      346.56     12.69 o 
   5  12   7      107.63      102.51      7.01 o 
   6  12   7     1115.77     1224.04     27.05 o 
   7  12   7       68.82       80.33      8.32 o 
   8  12   7        3.82        0.00      6.20 o 
   9  12   7       52.02       51.94      8.39 o 
  10  12   7       17.14        9.47     11.64 o 
  11  12   7       38.29       38.70      8.42 o 
   1  13   7      161.15      140.65      6.04 o 
   2  13   7       21.55        8.42      5.12 o 
   3  13   7       13.74        4.46      3.39 o 
   4  13   7        5.60        1.99      4.36 o 
   5  13   7       79.16       88.64      6.88 o 
   6  13   7       12.25        8.37      5.30 o 
   7  13   7       59.42       53.76      7.69 o 
   8  13   7      129.83      105.51      9.54 o 
   9  13   7       13.19        6.13      7.95 o 
  10  13   7        3.90        0.00      8.52 o 
  11  13   7        0.48        0.00      7.48 o 
   1  14   7       96.27       96.57      5.51 o 
   2  14   7        3.49        0.00      3.41 o 
   3  14   7      202.50      208.92      9.08 o 
   4  14   7       27.18       24.40      5.25 o 
   5  14   7       66.04       48.35      6.23 o 
   6  14   7       46.37       31.99      7.66 o 
   7  14   7       34.18       27.21      7.29 o 
   8  14   7       47.00       51.52      8.03 o 
   9  14   7       39.09       54.69     10.23 o 
  10  14   7       21.14       19.04      9.25 o 
   1  15   7      157.96      138.88      6.49 o 
   2  15   7       22.00       17.90      4.31 o 
   3  15   7       18.47        6.73      4.89 o 
   4  15   7        3.15        0.00      4.98 o 
   5  15   7      145.59      132.33     10.68 o 
   6  15   7       68.29       60.91      6.97 o 
   7  15   7       48.55       48.63      8.35 o 
   8  15   7      129.87      121.12     10.31 o 
   9  15   7       45.72       45.91      8.59 o 
  10  15   7       26.23       22.79      9.40 o 
   1  16   7       85.56       69.27      4.75 o 
   2  16   7       47.34       46.93      5.58 o 
   3  16   7       44.20       44.92      6.36 o 
   4  16   7        3.47        5.94      6.82 o 
   5  16   7       71.69       65.73      7.06 o 
   6  16   7      121.49      119.82      8.53 o 
   7  16   7       61.80       47.30      8.35 o 
   8  16   7        2.46       15.75     12.56 o 
   9  16   7       56.79       48.97      9.05 o 
  10  16   7        3.82        8.85      8.23 o 
   1  17   7       35.53       37.20      4.38 o 
   2  17   7      110.23       91.09      7.36 o 
   3  17   7       83.11       88.02      7.29 o 
   4  17   7      148.44      158.78     11.54 o 
   5  17   7       47.46       47.27      6.74 o 
   6  17   7      414.98      440.19     15.16 o 
   7  17   7       13.57       15.03      7.56 o 
   8  17   7       31.94       23.79      8.11 o 
   9  17   7        0.30        0.00      7.51 o 
   1  18   7       76.66      100.62      6.22 o 
   2  18   7      316.87      343.29     16.15 o 
   3  18   7       60.57       63.03      7.19 o 
   4  18   7        0.73        2.42      5.80 o 
   5  18   7        3.44        0.00      5.74 o 
   6  18   7        4.60        1.02      6.41 o 
   7  18   7        9.72       10.09      7.57 o 
   8  18   7        2.72        0.00      9.82 o 
   9  18   7        0.77        0.00      8.87 o 
   1  19   7      170.41      166.04      9.08 o 
   2  19   7      261.62      282.60     12.02 o 
   3  19   7       58.69       57.70      7.08 o 
   4  19   7        6.97        9.33      5.84 o 
   5  19   7        3.28        7.27      5.77 o 
   6  19   7       10.02        6.43      6.28 o 
   7  19   7        4.22        0.00      7.52 o 
   8  19   7        2.21       13.99      8.52 o 
   1  20   7        9.63       17.80      5.83 o 
   2  20   7       19.78       22.64      6.37 o 
   3  20   7       33.82       28.24      6.70 o 
   4  20   7        1.37        8.98      5.93 o 
   5  20   7        5.57        0.00      5.98 o 
   6  20   7        1.56        0.00      7.08 o 
   7  20   7        2.60        7.44      8.28 o 
   8  20   7      165.23      168.63     13.34 o 
   1  21   7       43.00       40.98      7.72 o 
   2  21   7        4.64        0.00      5.53 o 
   3  21   7       32.06       43.88      7.20 o 
   4  21   7        6.37        7.97      6.28 o 
   5  21   7        1.87        0.00      6.80 o 
   6  21   7        1.80        0.00      7.44 o 
   7  21   7       27.41       10.52      8.80 o 
   1  22   7       14.55       11.72      8.94 o 
   2  22   7        1.11        0.00      6.67 o 
   3  22   7        5.45        0.00      6.05 o 
   4  22   7       10.09        5.07      7.97 o 
   5  22   7        5.40        1.86      6.61 o 
   6  22   7        1.92        0.00      8.01 o 
   1  23   7       19.86       33.05     16.96 o 
   2  23   7        1.28        0.00      9.13 o 
   3  23   7       15.18       16.75      8.19 o 
   4  23   7        1.01        0.00      6.55 o 
   5  23   7        3.36        0.00      7.00 o 
   1  24   7        1.15        5.84     12.70 o 
   2  24   7        2.95        6.79      9.41 o 
   3  24   7       12.49        0.00      7.40 o 
   4  24   7        0.52        0.00      7.96 o 
   1  25   7       43.55       40.46     12.59 o 
   2  25   7        0.23        0.00     10.49 o 
   0   0   8     2678.22     2452.20     89.40 o 
   2   0   8       68.05       75.17      6.32 o 
   4   0   8     2155.48     2425.54     63.01 o 
   6   0   8      270.43      259.87     12.31 o 
   8   0   8      133.07      170.42     15.96 o 
  10   0   8      138.77      114.81     15.56 o 
  12   0   8        4.45       24.61     12.64 o 
   0   1   8     2352.72     2418.49     62.41 o 
   1   1   8     3087.63     2994.28     53.84 o 
   2   1   8       74.57       46.35      3.92 o 
   3   1   8      232.88      212.59      7.09 o 
   4   1   8     2300.37     2352.70     43.42 o 
   5   1   8      292.65      323.42     10.84 o 
   6   1   8      338.91      323.45     10.27 o 
   7   1   8      267.32      253.97     13.50 o 
   8   1   8       38.44       34.47      7.98 o 
   9   1   8      118.38      120.17     10.49 o 
  10   1   8       91.77       75.37      9.74 o 
  11   1   8        7.31        7.98      8.31 o 
  12   1   8      111.13      114.77     12.09 o 
   0   2   8     1759.43     1686.75     67.58 o 
   1   2   8     2215.58     1996.49     37.07 o 
   2   2   8     4305.86     4387.71     77.52 o 
   3   2   8       45.77       48.48      6.39 o 
   4   2   8       42.27       42.96      3.96 o 
   5   2   8      653.16      681.45     15.07 o 
   6   2   8       71.46       77.38     10.55 o 
   7   2   8       46.10       48.18      7.47 o 
   8   2   8      122.19      121.74     10.84 o 
   9   2   8        6.44        0.00      6.63 o 
  10   2   8       22.36       25.32      8.32 o 
  11   2   8       61.23       50.28      9.41 o 
  12   2   8       36.26       24.00     14.90 o 
   0   3   8     2922.75     3035.05     87.87 o 
   1   3   8      868.34      830.05     17.47 o 
   2   3   8       85.81       67.83      4.35 o 
   3   3   8       74.23       74.99      4.99 o 
   4   3   8      446.00      428.18     10.88 o 
   5   3   8      107.58       95.21      7.16 o 
   6   3   8        7.49        9.36      3.90 o 
   7   3   8       29.72       22.50      6.82 o 
   8   3   8       17.77       19.29      7.15 o 
   9   3   8       48.22       39.59      9.64 o 
  10   3   8      135.08      151.50     13.77 o 
  11   3   8       24.39       31.04      9.06 o 
  12   3   8       14.86       11.91     14.97 o 
   0   4   8      226.11      228.46     10.25 o 
   1   4   8       93.49       94.84      4.73 o 
   2   4   8      104.25      109.07      5.14 o 
   3   4   8      206.41      211.33      7.16 o 
   4   4   8      291.38      269.37      9.91 o 
   5   4   8      191.02      172.48      6.41 o 
   6   4   8       76.55       72.39      5.87 o 
   7   4   8       82.88       85.34     18.82 o 
   8   4   8       89.75       94.58     19.56 o 
   9   4   8       72.44       70.26      9.24 o 
  10   4   8      121.19       99.59     10.90 o 
  11   4   8       90.70      111.42     11.56 o 
  12   4   8        0.89        0.00      8.21 o 
   0   5   8       22.37       23.99      4.75 o 
   1   5   8      226.95      194.28      7.24 o 
   2   5   8       21.90       27.18      3.50 o 
   3   5   8      727.24      760.29     16.58 o 
   4   5   8      162.43      184.64     11.38 o 
   5   5   8       71.32       63.56      4.13 o 
   6   5   8       41.39       32.76      5.10 o 
   7   5   8      464.78      414.12     17.64 o 
   8   5   8       56.70       44.93     11.64 o 
   9   5   8       43.24       38.21      8.31 o 
  10   5   8       80.75       82.24     10.14 o 
  11   5   8       32.32       35.97      8.84 o 
  12   5   8       21.37       18.64      9.24 o 
   0   6   8       36.92       19.87      4.79 o 
   1   6   8      156.05      135.52      9.03 o 
   2   6   8      281.56      302.18      8.82 o 
   3   6   8       11.71       15.98      3.34 o 
   4   6   8      215.39      210.46      8.98 o 
   5   6   8      204.94      186.44      6.65 o 
   6   6   8       27.61       18.10      7.90 o 
   7   6   8       28.08       11.82      9.58 o 
   8   6   8       75.98       57.52      9.02 o 
   9   6   8      116.21      109.13     10.25 o 
  10   6   8        0.39        0.00      8.38 o 
  11   6   8       28.06       14.05      8.28 o 
  12   6   8       10.86       16.21      9.03 o 
   0   7   8      193.86      205.45     10.68 o 
   1   7   8      891.85      898.75     19.04 o 
   2   7   8      193.39      197.48      7.25 o 
   3   7   8      450.37      422.63     11.03 o 
   4   7   8       35.83       32.88      3.75 o 
   5   7   8      133.45      133.57      5.65 o 
   6   7   8       81.89       84.26      6.84 o 
   7   7   8       46.19       44.05      8.01 o 
   8   7   8      386.73      405.00     18.03 o 
   9   7   8       43.84       29.32      7.90 o 
  10   7   8       14.82       22.24      8.07 o 
  11   7   8       34.90       24.69     10.11 o 
  12   7   8       19.27        9.02      9.08 o 
   0   8   8     3948.62     4583.46    115.42 o 
   1   8   8      414.68      371.98     10.43 o 
   2   8   8      438.29      461.04     11.95 o 
   3   8   8       97.80      102.17      8.05 o 
   4   8   8      496.55      512.01     12.70 o 
   5   8   8       50.67       50.05      5.57 o 
   6   8   8     1866.53     1907.02     39.31 o 
   7   8   8       19.91       15.68      8.00 o 
   8   8   8       14.85       19.89      6.45 o 
   9   8   8       11.53       22.81      6.85 o 
  10   8   8      109.62      107.27     10.98 o 
  11   8   8        9.61       13.13      8.25 o 
  12   8   8        3.20       15.08      9.51 o 
   0   9   8      234.69      238.69     12.18 o 
   1   9   8      347.29      345.07     10.46 o 
   2   9   8      690.10      768.53     19.01 o 
   3   9   8       24.76       22.63      3.86 o 
   4   9   8      650.20      713.96     15.07 o 
   5   9   8      522.45      550.84     14.87 o 
   6   9   8       44.27       48.31      9.63 o 
   7   9   8       41.51       43.46      7.24 o 
   8   9   8       20.30        9.72     10.97 o 
   9   9   8       46.45       41.37      7.62 o 
  10   9   8      225.89      208.65     12.00 o 
  11   9   8        3.43        0.00      7.01 o 
   0  10   8     1295.98     1471.61     74.23 o 
   1  10   8       80.15       76.83      5.26 o 
   2  10   8      548.30      555.57     16.31 o 
   3  10   8      643.64      681.60     14.59 o 
   4  10   8      620.89      693.74     18.45 o 
   5  10   8      204.76      228.17      9.57 o 
   6  10   8     1559.77     1641.25     34.12 o 
   7  10   8      135.68      131.65      9.29 o 
   8  10   8       62.51       71.25      8.67 o 
   9  10   8        3.40        0.00      6.30 o 
  10  10   8       22.75        8.98      7.29 o 
  11  10   8       10.73       18.15      7.74 o 
   0  11   8       22.76       25.32      6.11 o 
   1  11   8      242.98      265.96      9.64 o 
   2  11   8        5.20        2.35      4.21 o 
   3  11   8      530.84      533.10     12.45 o 
   4  11   8      546.11      569.35     14.17 o 
   5  11   8       18.41       17.03      5.08 o 
   6  11   8      287.64      310.52     11.77 o 
   7  11   8      105.51      108.72      9.16 o 
   8  11   8       31.46        4.29      6.34 o 
   9  11   8       16.68        7.64      6.94 o 
  10  11   8        1.69        4.78      7.20 o 
  11  11   8        3.50        0.00      7.33 o 
   0  12   8      101.38      102.33      8.42 o 
   1  12   8       34.31       31.97      4.60 o 
   2  12   8       60.34       58.17      4.64 o 
   3  12   8      115.08      115.20      5.81 o 
   4  12   8       25.51       21.86      5.09 o 
   5  12   8       74.83       84.71      7.64 o 
   6  12   8       52.10       49.18      6.28 o 
   7  12   8       24.90       14.98      6.74 o 
   8  12   8       27.34       42.66      7.97 o 
   9  12   8       44.19       42.43      7.95 o 
  10  12   8        1.47        0.00      7.16 o 
  11  12   8       46.81       62.18      9.32 o 
   0  13   8       31.32       44.93      7.10 o 
   1  13   8      108.36       99.17      6.33 o 
   2  13   8      164.46      176.19      7.06 o 
   3  13   8       10.32        0.95      4.45 o 
   4  13   8       14.83       11.68      4.90 o 
   5  13   8      131.63      138.37      8.14 o 
   6  13   8      433.01      501.77     15.33 o 
   7  13   8       31.87       17.77      7.27 o 
   8  13   8       98.37      116.64     10.27 o 
   9  13   8       67.93       65.48      9.11 o 
  10  13   8        5.22        3.54      7.49 o 
   0  14   8      263.71      281.91     14.41 o 
   1  14   8       15.48       10.67      3.93 o 
   2  14   8        0.70        0.00      3.65 o 
   3  14   8        5.37        0.00      4.37 o 
   4  14   8       69.67       82.08      8.56 o 
   5  14   8       48.94       36.98      6.07 o 
   6  14   8       23.89       28.23      6.08 o 
   7  14   8       62.15       62.29      8.63 o 
   8  14   8       36.68       45.68      8.44 o 
   9  14   8       80.42      100.70     10.39 o 
  10  14   8        8.93       18.98      8.39 o 
   0  15   8      287.18      302.43     15.53 o 
   1  15   8       49.36       53.00      4.98 o 
   2  15   8       12.44        9.24      4.17 o 
   3  15   8       40.12       28.75      5.68 o 
   4  15   8       79.06       79.48      7.15 o 
   5  15   8      152.39      159.72      9.16 o 
   6  15   8       33.76       36.69      6.62 o 
   7  15   8       38.31       40.04      8.06 o 
   8  15   8       90.78      104.00     10.32 o 
   9  15   8        9.00        6.21      7.65 o 
  10  15   8       12.51       15.59     12.42 o 
   0  16   8        9.51       12.69      7.72 o 
   1  16   8        2.17        8.05      4.08 o 
   2  16   8      141.67      134.93     10.23 o 
   3  16   8       38.38       34.12      6.27 o 
   4  16   8       55.81       63.17      7.98 o 
   5  16   8        9.49       26.11      6.46 o 
   6  16   8       82.54       88.12      8.85 o 
   7  16   8       52.74       39.45      8.52 o 
   8  16   8       10.59       16.69      8.01 o 
   9  16   8       11.04       14.51      8.50 o 
   0  17   8      121.15      110.01     16.34 o 
   1  17   8       42.98       40.80      5.84 o 
   2  17   8        1.49        0.00      5.06 o 
   3  17   8      234.25      228.69     11.52 o 
   4  17   8      702.71      752.74     23.20 o 
   5  17   8       63.80       61.09      7.37 o 
   6  17   8       44.12       51.20      7.26 o 
   7  17   8       26.73       21.93      8.17 o 
   8  17   8        3.31        9.13      8.12 o 
   9  17   8        7.87       14.88      8.53 o 
   0  18   8      257.15      248.13     12.17 o 
   1  18   8       47.47       45.75      8.53 o 
   2  18   8       67.22       70.59      7.34 o 
   3  18   8       44.83       65.73      9.24 o 
   4  18   8       50.07       59.72      7.44 o 
   5  18   8        3.47        1.94      6.09 o 
   6  18   8       20.72       22.41      6.80 o 
   7  18   8        1.35        0.00      7.54 o 
   8  18   8        4.04        1.20      8.14 o 
   0  19   8      136.47      108.70     10.58 o 
   1  19   8       14.70       21.15      5.85 o 
   2  19   8       22.67       22.77      7.12 o 
   3  19   8       87.65       91.03      8.12 o 
   4  19   8       83.74       94.58      8.35 o 
   5  19   8       17.85       28.50      6.73 o 
   6  19   8       11.95        9.57      7.74 o 
   7  19   8       37.15       24.42     13.00 o 
   8  19   8        4.97       17.82      8.99 o 
   0  20   8       77.38       92.06     16.50 o 
   1  20   8       55.27       57.87      7.96 o 
   2  20   8       10.44       13.14      6.15 o 
   3  20   8       21.77       28.10      6.76 o 
   4  20   8      103.08      118.15      9.11 o 
   5  20   8        3.28        0.00      5.94 o 
   6  20   8        9.91       16.32      9.71 o 
   7  20   8       11.26        6.87      8.35 o 
   0  21   8       35.45       54.94     14.23 o 
   1  21   8       13.47        5.21      8.46 o 
   2  21   8       67.36       61.52     11.52 o 
   3  21   8       17.44       19.64      8.06 o 
   4  21   8        9.31       11.96      7.28 o 
   5  21   8        8.68        4.46      6.78 o 
   6  21   8        1.10        0.00      7.98 o 
   0  22   8        8.91       35.65     13.97 o 
   1  22   8        3.16        7.78     10.78 o 
   2  22   8       25.20       17.10      7.68 o 
   3  22   8        9.59        0.00      7.26 o 
   4  22   8        1.48        0.00      6.39 o 
   5  22   8        3.44        2.73      6.99 o 
   0  23   8       14.33        0.00     12.64 o 
   1  23   8        7.70       15.59     10.09 o 
   2  23   8       25.30       21.80     10.44 o 
   3  23   8        6.61       24.29      8.51 o 
   4  23   8        2.99        0.00      7.87 o 
   0  24   8        1.03        0.00     13.30 o 
   1  24   8        4.25        7.17     10.44 o 
   2  24   8        1.65        0.00      9.56 o 
   2   0   9     3222.65     3753.91     95.05 o 
   4   0   9       30.54       44.97     15.17 o 
   6   0   9      818.68      910.01     27.26 o 
   8   0   9      826.57      785.30     38.31 o 
  10   0   9      194.83      183.05     18.49 o 
  12   0   9        4.05        0.00     12.90 o 
   1   1   9      357.89      371.47     10.04 o 
   2   1   9       51.39       70.26      4.69 o 
   3   1   9       83.93       81.04      6.03 o 
   4   1   9      116.66      135.58      6.17 o 
   5   1   9       71.03       92.54      5.03 o 
   6   1   9       28.09       30.38      4.56 o 
   7   1   9      148.10      157.80     11.05 o 
   8   1   9       23.85       32.06      8.58 o 
   9   1   9       99.36       73.22      9.78 o 
  10   1   9      172.35      192.47     13.59 o 
  11   1   9        6.01        7.19     10.78 o 
  12   1   9        5.57        0.00      8.84 o 
   1   2   9     1748.07     1612.08     30.98 o 
   2   2   9      969.57     1017.74     21.04 o 
   3   2   9       34.12       41.88      3.98 o 
   4   2   9     1163.18     1308.09     26.10 o 
   5   2   9       34.17       44.81      5.73 o 
   6   2   9       13.14       15.00      3.21 o 
   7   2   9        2.65        0.00      6.11 o 
   8   2   9      237.14      261.72     14.90 o 
   9   2   9       14.85        8.10      7.52 o 
  10   2   9        9.72        7.30      7.95 o 
  11   2   9        4.04       14.91      8.75 o 
  12   2   9        1.48        0.00     10.58 o 
   1   3   9      428.58      413.11     11.03 o 
   2   3   9       21.56       23.88      3.59 o 
   3   3   9       84.23       80.69      5.32 o 
   4   3   9       37.47       34.36      4.01 o 
   5   3   9       20.69       18.59      3.44 o 
   6   3   9      177.63      159.79      8.38 o 
   7   3   9      161.11      155.42     11.24 o 
   8   3   9      113.78      126.18     10.96 o 
   9   3   9        3.28        0.00      7.38 o 
  10   3   9      156.51      170.87     13.02 o 
  11   3   9       18.48       11.06     19.69 o 
  12   3   9       10.84        7.06      8.87 o 
   1   4   9      813.43      801.07     17.44 o 
   2   4   9        6.01        4.08      2.95 o 
   3   4   9       84.55       80.82      4.93 o 
   4   4   9      548.42      581.73     13.92 o 
   5   4   9        1.56        4.17      3.15 o 
   6   4   9       21.74       25.94      5.26 o 
   7   4   9      316.92      323.44     16.14 o 
   8   4   9      673.49      659.23     24.50 o 
   9   4   9       25.12       13.53      8.91 o 
  10   4   9       65.45       66.82     10.58 o 
  11   4   9       51.41       61.53     10.61 o 
  12   4   9        1.16        6.63      9.45 o 
   1   5   9      160.96      159.97      6.65 o 
   2   5   9       62.59       61.11      4.56 o 
   3   5   9      515.79      485.20     12.25 o 
   4   5   9        2.10        0.91      3.02 o 
   5   5   9      151.74      141.21      6.22 o 
   6   5   9      564.53      597.63     21.52 o 
   7   5   9      245.40      239.87     14.53 o 
   8   5   9       55.42       50.05      8.59 o 
   9   5   9      391.41      396.67     18.92 o 
  10   5   9       52.01       47.10     11.91 o 
  11   5   9        4.40        5.06      8.66 o 
  12   5   9       41.62       40.13     10.50 o 
   1   6   9       17.58       10.97      3.51 o 
   2   6   9      144.51      162.54      6.87 o 
   3   6   9      296.99      301.17      9.41 o 
   4   6   9       53.30       48.44      4.21 o 
   5   6   9      175.80      170.95      6.94 o 
   6   6   9      275.74      280.17     14.99 o 
   7   6   9       46.22       52.51     15.83 o 
   8   6   9       16.86       10.92      7.59 o 
   9   6   9       12.28       18.36      8.02 o 
  10   6   9       22.61       30.20      8.86 o 
  11   6   9       26.74       23.17     16.03 o 
   1   7   9      118.08      101.54      7.37 o 
   2   7   9      459.80      518.49     13.05 o 
   3   7   9      446.11      413.51     11.37 o 
   4   7   9        9.01        2.93      2.42 o 
   5   7   9      182.49      193.07      9.56 o 
   6   7   9        5.25        0.00      5.39 o 
   7   7   9       15.08        8.53      8.12 o 
   8   7   9       81.52       79.54      9.83 o 
   9   7   9      158.76      160.48     12.61 o 
  10   7   9       22.25       18.04      9.18 o 
  11   7   9       10.46       15.83      8.52 o 
   1   8   9       39.07       41.33      7.16 o 
   2   8   9      374.76      427.60     17.74 o 
   3   8   9      112.71      103.76      6.45 o 
   4   8   9      103.24      126.66      8.50 o 
   5   8   9       82.88       85.60      7.12 o 
   6   8   9       72.96       71.23      7.25 o 
   7   8   9       68.53       74.66      9.64 o 
   8   8   9       26.96       30.00      9.05 o 
   9   8   9       30.37       31.77      8.84 o 
  10   8   9        8.08        6.50     23.15 o 
  11   8   9        1.18        0.00      7.99 o 
   1   9   9      201.27      212.11      8.37 o 
   2   9   9     1112.75     1218.75     36.84 o 
   3   9   9      335.65      337.88     10.69 o 
   4   9   9       56.56       66.91      5.15 o 
   5   9   9      118.27      107.30     10.58 o 
   6   9   9      405.96      422.11     21.23 o 
   7   9   9      151.31      147.89     16.56 o 
   8   9   9      471.87      448.26     34.79 o 
   9   9   9       22.81       26.74     10.58 o 
  10   9   9        7.27       16.62      8.60 o 
  11   9   9        2.65        9.06     10.31 o 
   1  10   9      344.39      342.23     10.64 o 
   2  10   9       63.31       70.48      5.40 o 
   3  10   9      299.52      324.55     16.59 o 
   4  10   9       23.60       30.27      6.23 o 
   5  10   9      128.36      124.65      8.59 o 
   6  10   9       52.66       59.07      7.35 o 
   7  10   9       36.70       35.89      7.83 o 
   8  10   9        5.31        3.03      6.71 o 
   9  10   9        2.18        0.00      7.79 o 
  10  10   9        8.69        8.07      9.98 o 
  11  10   9       36.74       14.87      9.46 o 
   1  11   9      197.85      173.14      8.43 o 
   2  11   9       23.98       25.39      4.55 o 
   3  11   9       88.16       89.10      7.58 o 
   4  11   9       33.65       30.77      9.33 o 
   5  11   9        7.59       12.17      5.19 o 
   6  11   9       91.07       82.58      7.09 o 
   7  11   9       36.74       44.24      7.81 o 
   8  11   9        8.67        7.47      7.04 o 
   9  11   9       90.74       80.77      9.45 o 
  10  11   9       25.07       32.47     17.28 o 
   1  12   9       38.31       32.52      4.81 o 
   2  12   9      439.39      472.80     13.31 o 
   3  12   9      407.62      396.40     12.10 o 
   4  12   9       24.61       33.36      8.28 o 
   5  12   9      118.81      113.77      8.03 o 
   6  12   9        9.34       11.69      5.46 o 
   7  12   9       16.12       22.77      7.42 o 
   8  12   9      142.63      121.52     12.21 o 
   9  12   9        2.28        0.00      7.19 o 
  10  12   9       46.12       45.32      9.03 o 
   1  13   9       25.76       19.71      5.81 o 
   2  13   9       86.15      108.91     11.12 o 
   3  13   9       79.28       67.34      6.39 o 
   4  13   9        8.14        0.00      4.75 o 
   5  13   9        1.24        0.00      4.84 o 
   6  13   9      138.89      158.20      9.22 o 
   7  13   9       22.04       17.94     12.23 o 
   8  13   9       35.25       30.70      8.06 o 
   9  13   9       57.50       56.99      9.07 o 
  10  13   9        1.69       14.09     10.38 o 
   1  14   9      110.23       93.75      6.70 o 
   2  14   9       13.60        6.85      4.64 o 
   3  14   9      108.56      104.05      7.32 o 
   4  14   9       18.19        7.70      9.02 o 
   5  14   9       25.74       22.12      6.01 o 
   6  14   9       41.57       53.49      6.93 o 
   7  14   9       28.97       34.61      8.08 o 
   8  14   9        7.98        4.12      9.34 o 
   9  14   9        7.00        6.14      8.25 o 
   1  15   9       15.14       18.07      5.46 o 
   2  15   9       18.96       28.32      6.49 o 
   3  15   9       44.42       37.67      6.32 o 
   4  15   9      177.90      170.61      9.87 o 
   5  15   9       21.23        2.18      5.76 o 
   6  15   9       39.96       38.43      8.01 o 
   7  15   9       56.03       67.13      9.17 o 
   8  15   9       64.37      105.54     14.23 o 
   9  15   9       33.43       36.08      9.15 o 
   1  16   9       30.71       37.66      5.80 o 
   2  16   9      203.32      196.56     14.13 o 
   3  16   9      184.48      181.76      9.75 o 
   4  16   9      144.88      146.70     10.85 o 
   5  16   9        0.15        2.25      5.85 o 
   6  16   9       98.64      106.37     10.21 o 
   7  16   9       49.75       63.50      9.61 o 
   8  16   9      284.04      320.24     16.79 o 
   9  16   9       17.95       11.04      8.57 o 
   1  17   9       39.59       42.33      7.55 o 
   2  17   9       62.36       46.08      6.65 o 
   3  17   9      101.39       98.19      8.07 o 
   4  17   9        4.77       19.51      6.49 o 
   5  17   9       23.22       26.85      6.79 o 
   6  17   9        4.07       14.25      7.45 o 
   7  17   9       46.78       42.49      9.30 o 
   8  17   9       63.69       79.77     10.73 o 
   1  18   9       15.11       25.25      7.13 o 
   2  18   9      303.87      320.91     12.85 o 
   3  18   9        9.02        8.13      6.62 o 
   4  18   9       25.06       35.85      7.00 o 
   5  18   9        8.34        9.15      6.46 o 
   6  18   9       95.61       98.75     10.67 o 
   7  18   9        0.53        5.56      8.39 o 
   8  18   9       48.15       79.36     20.71 o 
   1  19   9       62.68       85.53      8.73 o 
   2  19   9        7.45       11.21      6.08 o 
   3  19   9       29.01       45.95      7.15 o 
   4  19   9       21.57       18.82      6.65 o 
   5  19   9       15.74       14.28      6.77 o 
   6  19   9       29.12       49.59      9.43 o 
   7  19   9       31.50       19.10      9.01 o 
   1  20   9       18.33        4.34      8.70 o 
   2  20   9        8.81        8.58      5.91 o 
   3  20   9       24.45       12.75      6.45 o 
   4  20   9       34.15       35.43      7.44 o 
   5  20   9       11.71        0.00      8.39 o 
   6  20   9        1.40        0.00      7.81 o 
   1  21   9        4.53        0.00      8.56 o 
   2  21   9        1.60        0.00      7.03 o 
   3  21   9       10.83        3.47      6.62 o 
   4  21   9        1.75        0.00      6.51 o 
   5  21   9        1.69        4.42      6.97 o 
   1  22   9       11.02        2.59      9.03 o 
   2  22   9        0.79        0.00      8.84 o 
   3  22   9       10.93        5.96      7.98 o 
   4  22   9        4.12        2.23      6.81 o 
   1  23   9       15.44        8.65     10.10 o 
   2  23   9        1.30        8.27      9.92 o 
   3  23   9       22.72       17.79     10.84 o 
   0   0  10      613.66      635.50     29.93 o 
   2   0  10      207.41      194.83     10.57 o 
   4   0  10      938.20     1102.35     39.38 o 
   6   0  10      394.75      420.65     26.74 o 
   8   0  10      404.42      441.80     28.07 o 
  10   0  10       30.74       69.18     15.30 o 
   0   1  10      455.51      461.83     17.40 o 
   1   1  10      577.10      534.29     13.19 o 
   2   1  10       28.48       27.20      4.02 o 
   3   1  10      318.67      355.61     10.42 o 
   4   1  10      389.85      406.58     11.38 o 
   5   1  10      114.65      111.28      5.86 o 
   6   1  10      550.19      466.95     19.75 o 
   7   1  10       12.37       20.63      7.43 o 
   8   1  10       21.76       21.49      8.38 o 
   9   1  10        5.73        9.05      8.47 o 
  10   1  10      249.35      246.90     15.76 o 
  11   1  10        9.47        2.48      9.12 o 
   0   2  10      947.22     1011.83     30.24 o 
   1   2  10       46.50       50.04      5.43 o 
   2   2  10      332.28      309.13     11.97 o 
   3   2  10       74.13       71.27      5.12 o 
   4   2  10      110.68      140.87      6.67 o 
   5   2  10       10.30        6.21      3.49 o 
   6   2  10      826.61      967.42     30.82 o 
   7   2  10       64.82       59.75      8.97 o 
   8   2  10       33.72       25.41      8.32 o 
   9   2  10      109.19      104.68     11.51 o 
  10   2  10       82.80       79.16     11.10 o 
  11   2  10       44.80       41.50     10.30 o 
   0   3  10       89.43       79.06      7.38 o 
   1   3  10      131.09      130.12      6.19 o 
   2   3  10      611.44      593.08     14.32 o 
   3   3  10       67.24       55.36      5.03 o 
   4   3  10       44.98       54.99      6.84 o 
   5   3  10       25.79       13.16      5.86 o 
   6   3  10      340.21      360.21     13.02 o 
   7   3  10       93.78       79.44     16.36 o 
   8   3  10        3.40        0.00      6.95 o 
   9   3  10       53.45       53.66     13.10 o 
  10   3  10       71.44       88.03     11.23 o 
  11   3  10       21.84       22.60      9.82 o 
   0   4  10      975.53     1000.09     30.05 o 
   1   4  10      315.11      293.48      9.34 o 
   2   4  10       17.32       24.61      4.01 o 
   3   4  10       62.70       56.12      4.73 o 
   4   4  10      460.23      514.80     13.24 o 
   5   4  10       20.87       15.20      3.45 o 
   6   4  10       42.68       47.73      6.24 o 
   7   4  10      170.92      169.55     12.59 o 
   8   4  10      122.19      143.06     12.00 o 
   9   4  10        4.03       15.91      8.42 o 
  10   4  10       59.41       61.07     10.66 o 
  11   4  10        9.67       16.91      9.49 o 
   0   5  10       91.42      116.82      9.64 o 
   1   5  10      196.94      194.36      9.97 o 
   2   5  10       92.62       87.23      6.22 o 
   3   5  10      122.12      133.20      6.46 o 
   4   5  10      144.66      137.19      9.18 o 
   5   5  10       98.82      102.46      8.12 o 
   6   5  10       76.49       73.67      6.88 o 
   7   5  10      431.49      472.23     20.25 o 
   8   5  10       83.71      105.98     10.73 o 
   9   5  10       31.75       41.01      9.05 o 
  10   5  10        9.35        5.40     12.51 o 
  11   5  10       16.16       20.45      9.57 o 
   0   6  10       90.72      103.33      8.42 o 
   1   6  10       67.53       64.09      4.94 o 
   2   6  10      203.50      196.98      8.02 o 
   3   6  10      166.79      179.58      7.61 o 
   4   6  10       68.24       89.17      5.85 o 
   5   6  10      416.02      406.40     14.35 o 
   6   6  10      182.52      202.68     10.20 o 
   7   6  10       90.31       87.59     10.27 o 
   8   6  10       60.98       52.46      9.44 o 
   9   6  10       54.93       50.11     22.35 o 
  10   6  10        3.95        8.25      8.59 o 
  11   6  10        0.84        3.00      8.75 o 
   0   7  10      614.38      579.26     26.94 o 
   1   7  10       22.55       11.57      6.51 o 
   2   7  10        5.21        0.00      3.74 o 
   3   7  10      426.32      396.96     11.57 o 
   4   7  10     1426.31     1543.74     30.99 o 
   5   7  10      279.35      275.06     12.01 o 
   6   7  10      358.23      405.34     14.46 o 
   7   7  10       13.75        0.00      7.25 o 
   8   7  10        5.11        0.00      7.50 o 
   9   7  10       49.94       40.78      9.84 o 
  10   7  10       74.66       66.26     11.51 o 
  11   7  10        2.07        0.00      9.13 o 
   0   8  10      141.45      132.62      9.54 o 
   1   8  10      334.95      316.77     10.31 o 
   2   8  10      624.95      622.57     15.51 o 
   3   8  10       33.70       26.98      4.60 o 
   4   8  10      988.28      934.41     20.95 o 
   5   8  10        0.11        0.00      8.46 o 
   6   8  10       70.43       81.07     11.27 o 
   7   8  10       19.28       10.85      7.64 o 
   8   8  10       63.89       82.01     10.66 o 
   9   8  10        7.37        3.10     14.97 o 
  10   8  10       38.78       53.93     19.69 o 
  11   8  10        5.45        0.00      8.83 o 
   0   9  10      435.64      440.87     17.68 o 
   1   9  10       46.98       44.11      5.09 o 
   2   9  10       72.57       74.59      5.67 o 
   3   9  10      278.14      261.77      9.61 o 
   4   9  10     1395.70     1551.28     36.92 o 
   5   9  10       20.68       26.04      6.31 o 
   6   9  10      371.59      409.86     15.21 o 
   7   9  10      111.69      115.48     11.42 o 
   8   9  10        8.38       24.01      8.88 o 
   9   9  10       16.41       11.73      9.09 o 
  10   9  10       24.53        0.00      8.88 o 
   0  10  10       75.08       86.38      8.89 o 
   1  10  10      492.35      489.85     13.76 o 
   2  10  10      601.84      555.65     20.72 o 
   3  10  10      149.54      153.56      7.59 o 
   4  10  10      686.34      683.73     20.62 o 
   5  10  10       66.48       69.03      8.53 o 
   6  10  10       23.16       12.18      5.97 o 
   7  10  10       15.53       12.29      8.10 o 
   8  10  10       22.03       27.24      8.54 o 
   9  10  10       20.28       17.63      9.55 o 
  10  10  10       11.25        0.00      9.71 o 
   0  11  10      219.45      212.07     12.56 o 
   1  11  10       71.45       63.89      5.82 o 
   2  11  10       15.07        5.68      4.46 o 
   3  11  10      138.97      125.44      7.28 o 
   4  11  10      806.81      877.41     24.38 o 
   5  11  10       96.95       83.18      8.18 o 
   6  11  10        3.41        0.00      5.22 o 
   7  11  10       37.98       41.32     12.24 o 
   8  11  10       10.86        8.38     12.24 o 
   9  11  10       24.86       28.82      9.55 o 
  10  11  10        6.59        0.00      8.65 o 
   0  12  10      196.73      217.61     13.30 o 
   1  12  10       34.13       24.51      4.98 o 
   2  12  10        7.97        4.35      4.57 o 
   3  12  10       84.62       72.80      7.62 o 
   4  12  10       61.16       62.22      7.55 o 
   5  12  10      127.46      120.26      9.21 o 
   6  12  10       12.07       13.82      6.77 o 
   7  12  10       13.22       14.53      8.62 o 
   8  12  10       30.48        8.76      8.79 o 
   9  12  10        3.12        0.00      8.81 o 
  10  12  10        8.98        0.00      8.97 o 
   0  13  10      146.55      130.82     10.72 o 
   1  13  10       14.80       11.87      4.83 o 
   2  13  10      255.17      274.39     10.56 o 
   3  13  10       26.38       24.24      6.57 o 
   4  13  10        5.52        2.37      5.96 o 
   5  13  10       30.40       21.76      7.86 o 
   6  13  10       44.60       34.82      9.66 o 
   7  13  10       34.02       21.49      9.08 o 
   8  13  10        7.37        2.28     13.24 o 
   9  13  10       27.98       27.07     12.17 o 
   0  14  10      122.08      133.48     11.28 o 
   1  14  10      126.18      127.77      7.67 o 
   2  14  10       44.91       43.76      7.16 o 
   3  14  10       69.53       64.60      8.01 o 
   4  14  10       39.84       37.34      7.34 o 
   5  14  10       32.88       25.33      6.92 o 
   6  14  10       27.04       13.84      8.78 o 
   7  14  10       32.19       35.95      8.52 o 
   8  14  10       10.29        0.00      7.74 o 
   9  14  10       28.29       43.59     11.02 o 
   0  15  10        8.15       16.44      7.66 o 
   1  15  10       19.95       13.73      5.14 o 
   2  15  10      111.07      100.62      9.01 o 
   3  15  10       55.03       62.78     14.26 o 
   4  15  10        9.48        5.21     10.40 o 
   5  15  10       29.46       18.95      6.25 o 
   6  15  10       23.12       22.55      7.86 o 
   7  15  10       46.07       47.08      9.21 o 
   8  15  10       21.65       26.29      9.09 o 
   9  15  10       18.90       19.31     10.17 o 
   0  16  10      124.16      100.28     18.43 o 
   1  16  10       57.73       60.57      7.68 o 
   2  16  10       11.84       16.77      6.86 o 
   3  16  10       61.28       50.57     11.61 o 
   4  16  10      131.48      143.05     10.80 o 
   5  16  10        7.73       15.86      8.87 o 
   6  16  10      135.76      154.47     12.48 o 
   7  16  10       19.42       31.12     11.35 o 
   8  16  10        8.04        5.82     11.89 o 
   0  17  10      133.21      137.56     18.09 o 
   1  17  10        9.85        0.98      6.17 o 
   2  17  10       17.46       13.30      7.14 o 
   3  17  10       18.72       23.43      7.44 o 
   4  17  10       41.78       57.82      7.45 o 
   5  17  10        0.19        2.40      6.08 o 
   6  17  10      273.75      304.55     32.46 o 
   7  17  10       16.86       26.14     16.95 o 
   8  17  10       24.70       12.26      9.20 o 
   0  18  10      233.33      242.52     22.75 o 
   1  18  10       48.59       54.49      8.24 o 
   2  18  10      169.63      179.13     11.84 o 
   3  18  10        6.52        9.28      7.08 o 
   4  18  10       74.06       70.18      7.79 o 
   5  18  10        4.10       17.93      6.82 o 
   6  18  10       31.42       56.11     11.78 o 
   7  18  10        2.43        0.00      8.42 o 
   0  19  10       94.69       86.87     17.16 o 
   1  19  10       77.68       74.73     11.07 o 
   2  19  10        0.24        2.17      8.93 o 
   3  19  10       15.31       18.86      7.51 o 
   4  19  10       18.24       11.65      6.68 o 
   5  19  10       11.37       12.06      9.56 o 
   6  19  10       58.71       86.27     10.73 o 
   0  20  10       60.39       57.60     15.96 o 
   1  20  10        7.56        4.19      8.89 o 
   2  20  10       18.46       22.37     14.30 o 
   3  20  10       15.57        8.85      6.66 o 
   4  20  10       11.76       20.42      8.39 o 
   5  20  10       14.96       24.46      7.67 o 
   0  21  10       33.92       30.20     14.77 o 
   1  21  10       12.37       29.74      9.89 o 
   2  21  10        0.42        1.96      8.81 o 
   3  21  10        6.60       13.94      7.90 o 
   4  21  10       21.40       20.97      7.49 o 
   0  22  10       16.49       11.44     14.50 o 
   1  22  10        9.65        0.00     14.63 o 
   2  22  10        9.69        8.27      9.62 o 
   3  22  10        4.44        8.61     12.70 o 
   0  23  10       27.76       24.08     16.36 o 
   2   0  11       18.59        8.55      5.54 o 
   4   0  11       33.71       23.88      6.26 o 
   6   0  11      276.27      255.16     21.68 o 
   8   0  11      159.93      124.92     17.29 o 
  10   0  11      179.32      179.86     21.15 o 
   1   1  11      195.18      183.70      7.62 o 
   2   1  11     1146.23     1118.60     23.65 o 
   3   1  11      326.70      347.28     10.74 o 
   4   1  11       87.81       78.02      6.07 o 
   5   1  11       75.36       77.15      5.59 o 
   6   1  11       13.72       12.32      7.80 o 
   7   1  11       16.00        0.00      7.42 o 
   8   1  11      500.93      457.72     22.55 o 
   9   1  11       13.61       12.23      8.50 o 
  10   1  11       66.43       56.05     13.37 o 
  11   1  11        1.70        0.25      9.82 o 
   1   2  11      310.91      273.29      9.39 o 
   2   2  11       75.98       59.99      5.10 o 
   3   2  11      163.01      137.51      7.16 o 
   4   2  11        8.27        0.00      3.78 o 
   5   2  11      190.45      182.02     15.13 o 
   6   2  11      411.66      411.41     18.95 o 
   7   2  11      177.32      144.32     14.70 o 
   8   2  11       28.19       42.73     18.29 o 
   9   2  11       20.18       29.90      9.26 o 
  10   2  11        1.64        4.24      9.21 o 
  11   2  11       55.55       57.50     11.81 o 
   1   3  11      301.72      293.70      9.81 o 
   2   3  11       57.66       53.37      5.14 o 
   3   3  11      262.99      235.86      9.33 o 
   4   3  11      204.33      218.51      9.45 o 
   5   3  11       23.78       24.15      5.72 o 
   6   3  11       22.28       43.41      8.79 o 
   7   3  11       48.63       48.03      9.50 o 
   8   3  11       26.71       37.16      9.31 o 
   9   3  11        0.37        0.00      9.31 o 
  10   3  11      107.76       98.63     12.22 o 
  11   3  11       64.94       54.13     17.16 o 
   1   4  11       22.34       22.83      4.37 o 
   2   4  11       55.99       53.56      5.10 o 
   3   4  11      104.90      106.20      6.23 o 
   4   4  11      156.38      161.85      7.49 o 
   5   4  11        7.07        4.85      5.32 o 
   6   4  11      240.53      244.01     14.84 o 
   7   4  11       71.79       64.69      9.88 o 
   8   4  11       15.84       12.47      8.68 o 
   9   4  11       28.53       24.25      9.45 o 
  10   4  11       73.84       72.21     11.37 o 
  11   4  11       17.77       27.64     10.53 o 
   1   5  11      330.95      314.90     15.67 o 
   2   5  11      132.10      138.91      6.91 o 
   3   5  11      600.72      609.02     16.23 o 
   4   5  11       31.14       37.82      4.99 o 
   5   5  11      198.81      167.39      9.41 o 
   6   5  11       14.35        3.44     11.84 o 
   7   5  11        5.37        5.21      7.84 o 
   8   5  11      120.63      121.02     13.70 o 
   9   5  11        9.63        7.17      8.48 o 
  10   5  11      111.48      112.73     12.42 o 
  11   5  11        2.99        0.00      9.59 o 
   1   6  11       99.05       95.47      6.41 o 
   2   6  11        5.75        2.51      3.93 o 
   3   6  11       30.55       22.82      4.62 o 
   4   6  11       21.41       10.84      4.37 o 
   5   6  11       16.96       27.12      6.16 o 
   6   6  11       22.69        9.64      7.82 o 
   7   6  11       59.40       63.69     10.71 o 
   8   6  11       12.54       17.10     13.90 o 
   9   6  11       65.46       63.58     11.06 o 
  10   6  11        2.37        0.00      9.01 o 
   1   7  11      216.96      222.87      9.16 o 
   2   7  11       90.40       70.75      5.88 o 
   3   7  11      108.08       92.39      6.43 o 
   4   7  11       91.32      103.02      8.00 o 
   5   7  11      173.42      165.61      9.71 o 
   6   7  11       50.36       47.57      9.45 o 
   7   7  11       65.68       68.70     10.33 o 
   8   7  11       24.13       25.56      8.88 o 
   9   7  11       66.45       71.72     10.87 o 
  10   7  11       88.33       92.90     18.43 o 
   1   8  11      161.72      153.42      7.59 o 
   2   8  11      574.26      582.64     15.43 o 
   3   8  11      228.40      262.02     11.64 o 
   4   8  11      538.38      530.85     17.52 o 
   5   8  11       30.31       34.72      6.56 o 
   6   8  11      263.99      281.00     39.84 o 
   7   8  11        5.16        8.35      8.36 o 
   8   8  11      180.72      171.10     13.86 o 
   9   8  11       14.10       18.12      9.29 o 
  10   8  11        0.87        2.20      9.32 o 
   1   9  11      104.14      109.30      6.77 o 
   2   9  11      420.78      415.67     12.82 o 
   3   9  11       87.54       92.63      6.62 o 
   4   9  11       37.98       26.56     11.78 o 
   5   9  11       84.65       88.07      8.28 o 
   6   9  11       22.33       21.53      8.17 o 
   7   9  11       38.53       51.81      9.79 o 
   8   9  11      143.30      160.32     19.02 o 
   9   9  11        0.24        0.00      8.58 o 
  10   9  11       28.04       23.22     10.37 o 
   1  10  11      418.03      428.70     13.08 o 
   2  10  11      320.28      353.24     11.95 o 
   3  10  11       68.74       73.72      9.16 o 
   4  10  11      965.53      996.00     26.90 o 
   5  10  11        3.91        2.35      6.10 o 
   6  10  11      135.90      132.01     12.28 o 
   7  10  11        0.65        2.18      8.12 o 
   8  10  11        8.30        0.00      8.67 o 
   9  10  11       10.29       15.12     10.24 o 
  10  10  11        8.02       11.41     21.35 o 
   1  11  11       97.17       82.18      8.49 o 
   2  11  11        5.58        9.50      5.13 o 
   3  11  11       63.72       55.53     16.51 o 
   4  11  11      122.69      140.35      9.83 o 
   5  11  11       46.05       42.92      7.26 o 
   6  11  11       67.04       59.17     10.04 o 
   7  11  11       32.09       32.48      9.41 o 
   8  11  11       37.96       46.71     10.59 o 
   9  11  11        2.12        3.79      9.25 o 
   1  12  11      144.01      131.13      7.81 o 
   2  12  11       15.14       11.06      5.98 o 
   3  12  11       35.58       37.30      6.85 o 
   4  12  11       59.56       70.44      7.91 o 
   5  12  11        6.25        0.00      5.78 o 
   6  12  11       15.91       13.60     17.16 o 
   7  12  11       45.55       27.35     11.71 o 
   8  12  11        5.73       20.43     14.04 o 
   9  12  11        7.23        0.00      9.64 o 
   1  13  11       62.58       57.93      6.56 o 
   2  13  11       67.42       70.13      8.07 o 
   3  13  11       79.29       83.12      8.47 o 
   4  13  11        8.75        6.31      7.04 o 
   5  13  11       40.33       33.86      7.39 o 
   6  13  11        7.31        5.85      8.81 o 
   7  13  11       10.83        7.03      9.29 o 
   8  13  11       76.83       69.34     12.19 o 
   9  13  11       12.46        7.68     10.34 o 
   1  14  11       56.26       53.81      7.42 o 
   2  14  11        1.52        4.64      6.01 o 
   3  14  11       13.93       10.02      6.67 o 
   4  14  11       11.86        8.27      6.86 o 
   5  14  11       24.40       21.34      7.27 o 
   6  14  11       11.74        0.00      8.08 o 
   7  14  11       83.77       94.47     15.76 o 
   8  14  11       55.09       42.12     11.74 o 
   1  15  11       76.68       59.85      8.00 o 
   2  15  11       73.84       80.40      8.78 o 
   3  15  11        2.81        0.00      7.31 o 
   4  15  11       38.85       36.81      7.89 o 
   5  15  11       12.68       13.90      8.29 o 
   6  15  11       20.10       28.13     10.43 o 
   7  15  11       27.14       26.78     10.51 o 
   8  15  11       74.34       77.54     12.86 o 
   1  16  11       18.74       11.29      6.75 o 
   2  16  11        4.54       10.57      9.77 o 
   3  16  11        7.59       18.39      7.25 o 
   4  16  11       52.19       54.71      8.57 o 
   5  16  11       33.63       25.96      7.94 o 
   6  16  11        3.05        6.67      9.60 o 
   7  16  11       69.66       75.53     12.80 o 
   1  17  11       12.25       12.16      7.02 o 
   2  17  11      117.94      108.72     10.06 o 
   3  17  11       31.43       36.36      8.21 o 
   4  17  11       54.40       59.49      9.18 o 
   5  17  11        7.97       14.99      7.72 o 
   6  17  11       31.89       34.28     10.87 o 
   7  17  11       16.40        5.90     10.53 o 
   1  18  11       12.02       17.87     14.90 o 
   2  18  11        8.69       13.81      7.50 o 
   3  18  11        7.28        2.91      9.91 o 
   4  18  11        9.67        5.97      7.62 o 
   5  18  11        6.99        7.86     10.47 o 
   6  18  11       85.88       76.56     13.14 o 
   1  19  11       89.96       82.46     12.08 o 
   2  19  11       61.46       50.95     12.17 o 
   3  19  11        6.75        3.31      7.47 o 
   4  19  11       64.94       99.71     10.50 o 
   5  19  11       13.79       49.32     11.80 o 
   1  20  11       43.77       37.03     15.17 o 
   2  20  11       11.56       16.33      9.73 o 
   3  20  11       12.89        6.77      9.49 o 
   4  20  11       12.31        9.38      8.33 o 
   1  21  11       68.29       62.42     12.36 o 
   2  21  11        3.96        0.89      9.45 o 
   3  21  11        2.21       13.01     14.97 o 
   0   0  12       42.55       33.66     10.24 o 
   2   0  12      443.05      465.78     18.53 o 
   4   0  12      391.85      395.17     17.12 o 
   6   0  12      445.69      374.49     26.74 o 
   8   0  12      208.52      171.08     19.69 o 
  10   0  12      171.46      185.98     21.55 o 
   0   1  12      526.55      530.45     20.36 o 
   1   1  12       27.23       24.83      4.70 o 
   2   1  12        6.51        0.59      4.10 o 
   3   1  12       83.67       87.26      9.24 o 
   4   1  12       41.24       54.49      5.33 o 
   5   1  12       32.74       39.67      8.60 o 
   6   1  12       10.58        8.65      7.99 o 
   7   1  12       23.67       14.06      8.46 o 
   8   1  12        3.03        0.00      8.51 o 
   9   1  12       13.96        0.60      8.81 o 
  10   1  12        3.31        9.20      9.82 o 
   0   2  12      417.09      386.55     17.02 o 
   1   2  12      298.52      273.23     10.82 o 
   2   2  12       35.56       36.25      4.95 o 
   3   2  12       76.30       65.24      5.75 o 
   4   2  12       73.01       69.64      7.57 o 
   5   2  12       15.46        5.34      5.26 o 
   6   2  12      336.08      334.94     23.75 o 
   7   2  12        8.76        0.00      7.66 o 
   8   2  12       49.84       42.93     12.17 o 
   9   2  12       30.74       47.23     10.57 o 
  10   2  12       42.77       38.12     11.15 o 
   0   3  12      520.24      554.18     20.97 o 
   1   3  12      499.73      470.44     13.36 o 
   2   3  12      187.12      163.24      7.80 o 
   3   3  12      169.53      145.09      7.68 o 
   4   3  12        4.28        4.89      4.25 o 
   5   3  12       48.33       49.12      7.00 o 
   6   3  12       30.70       23.14      8.58 o 
   7   3  12       20.31       27.90      9.40 o 
   8   3  12        1.49        0.00      8.18 o 
   9   3  12        0.15       13.99      9.45 o 
  10   3  12       81.56      117.10     28.54 o 
   0   4  12       67.27       51.16      7.90 o 
   1   4  12       57.64       62.60      5.83 o 
   2   4  12      304.74      307.72     10.67 o 
   3   4  12       41.11       34.87      6.87 o 
   4   4  12        3.86        4.58      4.29 o 
   5   4  12       50.13       51.90      7.02 o 
   6   4  12       34.09       34.26     10.31 o 
   7   4  12       27.47       18.98      8.69 o 
   8   4  12        8.64        0.00      8.81 o 
   9   4  12       26.41       33.02     10.39 o 
  10   4  12       45.65       54.86     11.41 o 
   0   5  12       21.12        8.82      6.44 o 
   1   5  12      313.61      316.07     11.00 o 
   2   5  12        2.78        0.00      4.29 o 
   3   5  12      346.30      335.42     19.72 o 
   4   5  12      118.11      132.85     11.97 o 
   5   5  12       23.04        7.17      5.69 o 
   6   5  12       14.38       19.92      8.65 o 
   7   5  12        1.75        2.13      7.95 o 
   8   5  12       14.23       11.85      8.79 o 
   9   5  12        1.37        0.00      8.69 o 
  10   5  12        0.16        0.00      9.41 o 
   0   6  12       27.15       43.88     13.04 o 
   1   6  12      233.20      240.51     11.02 o 
   2   6  12      484.34      478.12     13.85 o 
   3   6  12       51.36       57.92      6.05 o 
   4   6  12      184.53      208.46     22.04 o 
   5   6  12       20.76       18.31      6.04 o 
   6   6  12       57.33       67.08     10.30 o 
   7   6  12        3.68        0.00      8.09 o 
   8   6  12       45.71       59.16     10.89 o 
   9   6  12        6.51        2.15      9.60 o 
  10   6  12       10.43        6.21      9.92 o 
   0   7  12     1769.69     1909.29     72.77 o 
   1   7  12      153.22      164.37      8.09 o 
   2   7  12       45.71       36.64      5.62 o 
   3   7  12       71.22       59.14      5.83 o 
   4   7  12       79.25       73.13      7.86 o 
   5   7  12       28.56       25.53      6.46 o 
   6   7  12       20.10       22.77      8.97 o 
   7   7  12       89.49       76.94     11.19 o 
   8   7  12       13.37       14.60      9.18 o 
   9   7  12       25.43       29.91     10.44 o 
  10   7  12       12.02        1.35      9.82 o 
   0   8  12       27.50       28.74      8.04 o 
   1   8  12       13.89       13.73      4.84 o 
   2   8  12      894.17      887.33     25.25 o 
   3   8  12       33.95       23.97      6.44 o 
   4   8  12      101.70       97.14     12.67 o 
   5   8  12       46.69       50.23      7.34 o 
   6   8  12       23.28       19.32      8.84 o 
   7   8  12       24.59       35.27      9.83 o 
   8   8  12        6.31        8.70      9.54 o 
   9   8  12       22.04       29.11     11.84 o 
   0   9  12      982.32      999.59     41.71 o 
   1   9  12       67.45       65.64      6.18 o 
   2   9  12       48.57       55.47      6.59 o 
   3   9  12       24.40       20.69      6.40 o 
   4   9  12      598.53      624.34     20.06 o 
   5   9  12      101.39      115.00      9.19 o 
   6   9  12       47.52       59.26     17.63 o 
   7   9  12       14.91       21.18      9.52 o 
   8   9  12       11.72       24.48     10.58 o 
   9   9  12        7.94        0.00     10.98 o 
   0  10  12        4.97        3.94      9.45 o 
   1  10  12       24.34       10.62      4.97 o 
   2  10  12      383.27      386.09     12.88 o 
   3  10  12       76.10       80.27      8.29 o 
   4  10  12      165.25      151.92     10.25 o 
   5  10  12       81.97       96.41      8.87 o 
   6  10  12       56.59       41.44     10.06 o 
   7  10  12       22.24       20.63     17.56 o 
   8  10  12        2.70       15.73      9.46 o 
   9  10  12        5.62        6.86      9.93 o 
   0  11  12      209.88      206.05     13.35 o 
   1  11  12       71.12       63.78      6.60 o 
   2  11  12       20.99       33.49      6.82 o 
   3  11  12        3.91        1.14      6.08 o 
   4  11  12       12.20       17.79      6.64 o 
   5  11  12       65.23       89.84     11.64 o 
   6  11  12        9.13        0.00      8.43 o 
   7  11  12      126.45      139.48     13.42 o 
   8  11  12       18.54        2.99      9.73 o 
   9  11  12        4.14        1.50      9.87 o 
   0  12  12       97.08       76.33     14.57 o 
   1  12  12      121.30      123.40     10.33 o 
   2  12  12       15.23        8.23      6.35 o 
   3  12  12       13.06        5.46      6.34 o 
   4  12  12       26.20       20.06      7.02 o 
   5  12  12       17.78        6.38      6.86 o 
   6  12  12       16.30       29.30      9.92 o 
   7  12  12       35.23       44.44     10.70 o 
   8  12  12       68.87       76.39     12.47 o 
   0  13  12      117.65      111.05     15.70 o 
   1  13  12       22.51        9.24      6.48 o 
   2  13  12       13.90       12.91      6.69 o 
   3  13  12      107.56      109.79      9.39 o 
   4  13  12      101.31       94.83      9.97 o 
   5  13  12        1.59        0.00      6.69 o 
   6  13  12       19.07       26.22      9.91 o 
   7  13  12        7.49        3.42      9.89 o 
   8  13  12      115.83      136.51     14.94 o 
   0  14  12       19.66       50.20      9.35 o 
   1  14  12       16.52       12.41      6.72 o 
   2  14  12       26.61       24.39      7.19 o 
   3  14  12       11.09        2.85      6.52 o 
   4  14  12        5.21        0.00      6.44 o 
   5  14  12        7.52       13.47      7.43 o 
   6  14  12        7.14        0.00      8.79 o 
   7  14  12       13.09       12.92     24.81 o 
   0  15  12       41.91       13.97     11.97 o 
   1  15  12       21.12       23.21      7.50 o 
   2  15  12        1.51        7.32      7.59 o 
   3  15  12        8.54        5.10      6.96 o 
   4  15  12       26.52       23.63      7.85 o 
   5  15  12       36.25       46.01     11.08 o 
   6  15  12       14.77       18.68     10.15 o 
   7  15  12        7.21       11.61     10.32 o 
   0  16  12       44.50       19.29     12.90 o 
   1  16  12        4.71        1.09      6.96 o 
   2  16  12       22.41       24.78      7.69 o 
   3  16  12       73.26       78.60     11.82 o 
   4  16  12       40.41       26.07      8.11 o 
   5  16  12       35.29       35.31     10.86 o 
   6  16  12      168.76      194.91     16.54 o 
   0  17  12        6.25        2.66     12.90 o 
   1  17  12       20.45       29.15     12.70 o 
   2  17  12        3.48        0.00      6.84 o 
   3  17  12        8.58        1.46      7.28 o 
   4  17  12       15.79        8.42      7.68 o 
   5  17  12        1.87        0.42      9.95 o 
   6  17  12        1.73        1.18     10.46 o 
   0  18  12      133.37      165.76     21.29 o 
   1  18  12        8.71       21.15      9.82 o 
   2  18  12        5.71       13.33      9.84 o 
   3  18  12        5.80        0.00      7.39 o 
   4  18  12       16.78        7.85      8.21 o 
   5  18  12        2.68        0.00      9.68 o 
   0  19  12       12.47       19.02     14.10 o 
   1  19  12        0.32        0.00      8.46 o 
   2  19  12        4.91        4.34      9.31 o 
   3  19  12        1.39        0.00      9.07 o 
   4  19  12        3.32        4.35      8.31 o 
   0  20  12        2.06       11.31     14.23 o 
   1  20  12       14.44       20.31     10.43 o 
   2  20  12       33.46       40.17     11.46 o 
   3  20  12        4.52       10.39      9.95 o 
   2   0  13      142.07      133.82     10.78 o 
   4   0  13       44.28       38.43      7.95 o 
   6   0  13       22.76       28.60     13.04 o 
   8   0  13       23.22        5.32     13.57 o 
  10   0  13       37.76       38.05     16.10 o 
   1   1  13        5.44        3.02      4.70 o 
   2   1  13      150.93      140.50      7.58 o 
   3   1  13       66.90       50.63      5.85 o 
   4   1  13      205.09      213.43      9.26 o 
   5   1  13       92.25       83.41     10.44 o 
   6   1  13       10.14       12.10      8.91 o 
   7   1  13        7.95        7.76      9.17 o 
   8   1  13      221.24      200.88     15.52 o 
   9   1  13        9.48        0.00     10.98 o 
  10   1  13        7.21        8.86     16.10 o 
   1   2  13      279.50      263.42     10.33 o 
   2   2  13       30.22       22.67      4.99 o 
   3   2  13       83.41       72.04      6.20 o 
   4   2  13      251.40      274.44     12.59 o 
   5   2  13       59.29       50.02      9.64 o 
   6   2  13       32.82       49.71     14.77 o 
   7   2  13        9.50        0.52      8.78 o 
   8   2  13        8.82        5.07      9.21 o 
   9   2  13       11.64       12.97     10.44 o 
  10   2  13        2.85        3.65     10.34 o 
   1   3  13      293.67      279.43     13.76 o 
   2   3  13       60.46       57.86      5.86 o 
   3   3  13       84.81       81.99      6.49 o 
   4   3  13        4.82        0.00      5.69 o 
   5   3  13       41.73       33.89      9.25 o 
   6   3  13      226.78      220.43     15.14 o 
   7   3  13        5.15        0.29      8.89 o 
   8   3  13       35.70       22.58      9.94 o 
   9   3  13      109.10      152.01     14.44 o 
   1   4  13      168.76      167.94      8.33 o 
   2   4  13      113.91      116.93      7.32 o 
   3   4  13       20.82       15.31      5.08 o 
   4   4  13      105.08      103.84      8.58 o 
   5   4  13       28.34       14.24     11.11 o 
   6   4  13       62.39       60.00     10.52 o 
   7   4  13       32.94       32.65     10.10 o 
   8   4  13       80.27       69.28     11.56 o 
   9   4  13       55.16       46.22     11.64 o 
   1   5  13        8.38        0.00      4.90 o 
   2   5  13      100.86       94.79     11.16 o 
   3   5  13       44.84       35.98      5.63 o 
   4   5  13       27.44       13.94      6.26 o 
   5   5  13        6.40        4.21      8.09 o 
   6   5  13       12.30        4.18      8.62 o 
   7   5  13       14.07        1.98      9.11 o 
   8   5  13       21.65       13.08     11.37 o 
   9   5  13        8.46       11.03     10.44 o 
   1   6  13       58.65       68.32      6.46 o 
   2   6  13        8.08        9.56      4.96 o 
   3   6  13       46.31       47.50      7.04 o 
   4   6  13       20.30       13.53      6.26 o 
   5   6  13       46.10       52.49     10.33 o 
   6   6  13       26.12       22.78     11.24 o 
   7   6  13      135.88      126.93     18.43 o 
   8   6  13        7.67        4.88      9.92 o 
   9   6  13       22.54       21.25     10.70 o 
   1   7  13       90.85      100.69      7.34 o 
   2   7  13      436.21      488.06     18.67 o 
   3   7  13       59.85       54.48      7.31 o 
   4   7  13        1.15        0.00      7.09 o 
   5   7  13       18.79       15.34      8.95 o 
   6   7  13       28.52       32.60     10.30 o 
   7   7  13       16.86        7.49      9.81 o 
   8   7  13       64.01       78.75     17.49 o 
   9   7  13        5.98        0.00      9.63 o 
   1   8  13       24.01       14.61      5.45 o 
   2   8  13      180.02      181.47     16.53 o 
   3   8  13       42.94       51.91      8.94 o 
   4   8  13       12.58       10.40      6.25 o 
   5   8  13       24.59       12.54      8.65 o 
   6   8  13      338.34      357.97     43.90 o 
   7   8  13       21.99       24.45      9.98 o 
   8   8  13        2.70        0.00     10.18 o 
   9   8  13       21.82       28.06     11.24 o 
   1   9  13       55.63       45.53      6.16 o 
   2   9  13      333.69      350.94     14.76 o 
   3   9  13       42.57       30.67      9.17 o 
   4   9  13       16.76       17.47      6.74 o 
   5   9  13       52.13       56.79     13.44 o 
   6   9  13       12.18       10.78      9.32 o 
   7   9  13       14.76       12.21      9.52 o 
   8   9  13      107.22      112.20     13.56 o 
   1  10  13       96.30      103.17      7.95 o 
   2  10  13      141.89      145.05     10.18 o 
   3  10  13        8.14        5.68      6.41 o 
   4  10  13       22.17       29.16      7.28 o 
   5  10  13       41.89       28.08      9.96 o 
   6  10  13       39.54       36.32     10.27 o 
   7  10  13       46.76       37.70     11.64 o 
   8  10  13        1.69       10.04      9.81 o 
   1  11  13       27.83       15.84      5.76 o 
   2  11  13      210.87      242.21     12.55 o 
   3  11  13       23.95       31.47      7.18 o 
   4  11  13       13.95       17.45      7.15 o 
   5  11  13       12.15       14.79     15.63 o 
   6  11  13        1.49        0.00      8.96 o 
   7  11  13       11.63       17.66     10.10 o 
   8  11  13        6.67        0.96      9.84 o 
   1  12  13       97.16       98.88      9.16 o 
   2  12  13       44.26       45.89      7.93 o 
   3  12  13        9.89        9.26      8.14 o 
   4  12  13       17.39       10.22      6.95 o 
   5  12  13       31.02       23.99      9.84 o 
   6  12  13        2.55        0.62      9.32 o 
   7  12  13       15.17       23.16     10.47 o 
   1  13  13       15.35       17.05      7.11 o 
   2  13  13      112.62      138.72     12.39 o 
   3  13  13        0.32        0.00      8.99 o 
   4  13  13      103.05      100.52      9.92 o 
   5  13  13       22.07       31.09     10.16 o 
   6  13  13       17.10       32.84     15.83 o 
   7  13  13        2.32        5.57     10.24 o 
   1  14  13        3.94        3.72      7.53 o 
   2  14  13        0.15        0.16      6.76 o 
   3  14  13       43.59       39.78      8.29 o 
   4  14  13       18.31       24.65      7.82 o 
   5  14  13        1.86        0.00      9.30 o 
   6  14  13        8.25        0.00      9.41 o 
   7  14  13        0.12        0.00     13.84 o 
   1  15  13        8.77       12.04      7.27 o 
   2  15  13        7.36       14.21      7.58 o 
   3  15  13       23.11       37.81      8.41 o 
   4  15  13       55.95       50.90      9.15 o 
   5  15  13       41.52       31.01     11.15 o 
   6  15  13       26.28       42.98     16.36 o 
   1  16  13        5.81        0.00      8.61 o 
   2  16  13       62.26       55.73      9.15 o 
   3  16  13       77.27       80.66      9.92 o 
   4  16  13       45.43       84.97     11.99 o 
   5  16  13       27.64       52.00     11.99 o 
   1  17  13       46.33       40.46     10.86 o 
   2  17  13       28.84       19.73     10.01 o 
   3  17  13        1.98        0.00      7.34 o 
   4  17  13       21.31       14.74      8.20 o 
   1  18  13       11.58       18.54     10.21 o 
   2  18  13       31.27       13.90     10.15 o 
   3  18  13        6.61        3.22      9.54 o 
   1  19  13       60.51       84.92     13.17 o 
   2  19  13        9.99        6.18      9.49 o 
   0   0  14        6.70       16.90     11.17 o 
   2   0  14      265.20      245.53     14.63 o 
   4   0  14       11.07       11.57     11.97 o 
   6   0  14       53.14       44.30     15.56 o 
   8   0  14       23.13       16.63     14.77 o 
   0   1  14     1594.14     1517.32     45.25 o 
   1   1  14       68.36       59.78      6.27 o 
   2   1  14      140.17      133.78      8.12 o 
   3   1  14       62.32       54.24      6.20 o 
   4   1  14       57.77       75.91     11.00 o 
   5   1  14        4.63        7.25      8.79 o 
   6   1  14      424.33      442.93     22.25 o 
   7   1  14        5.55        5.85      9.41 o 
   8   1  14       13.88       10.03      9.92 o 
   9   1  14       24.38       17.05     11.10 o 
   0   2  14        1.75        0.00      7.74 o 
   1   2  14       23.55       15.41      5.47 o 
   2   2  14      229.56      228.91     10.01 o 
   3   2  14       18.82       22.32      6.60 o 
   4   2  14       32.31       48.95      9.80 o 
   5   2  14      153.49      167.34     14.77 o 
   6   2  14        9.82       18.29      9.88 o 
   7   2  14       19.37       14.71      9.44 o 
   8   2  14       13.12        7.33     11.31 o 
   9   2  14       23.18       26.65     11.24 o 
   0   3  14      629.27      686.98     25.94 o 
   1   3  14       25.38       19.48      5.43 o 
   2   3  14       19.89       23.01      7.28 o 
   3   3  14        6.76       10.51      5.08 o 
   4   3  14      114.05      125.90     10.17 o 
   5   3  14       11.74       13.29      9.24 o 
   6   3  14      315.08      357.31     24.48 o 
   7   3  14        9.84        3.63      9.84 o 
   8   3  14       42.87       51.48     13.24 o 
   9   3  14       21.16       48.03     11.94 o 
   0   4  14      508.15      521.32     22.20 o 
   1   4  14      171.05      178.18      9.07 o 
   2   4  14        4.72        7.00      5.13 o 
   3   4  14       63.97       60.20      7.77 o 
   4   4  14       71.05       75.32      8.63 o 
   5   4  14      228.40      207.82     15.33 o 
   6   4  14       48.85       48.56     10.91 o 
   7   4  14        3.89        0.00      9.07 o 
   8   4  14       23.97       29.05     11.31 o 
   9   4  14        9.72       13.18     12.57 o 
   0   5  14      353.72      375.88     26.27 o 
   1   5  14       58.52       52.93      6.43 o 
   2   5  14       77.07       71.67      6.82 o 
   3   5  14        4.24        3.13      6.44 o 
   4   5  14       26.32       18.10      6.83 o 
   5   5  14       24.66       25.55      9.48 o 
   6   5  14        7.61        7.76      9.29 o 
   7   5  14        2.06        6.54      9.54 o 
   8   5  14        4.02        0.00      9.82 o 
   0   6  14      163.36      165.95     12.73 o 
   1   6  14       56.25       47.55      6.51 o 
   2   6  14       11.66       11.96      5.45 o 
   3   6  14       57.41       61.75      7.99 o 
   4   6  14       12.54        3.71      8.21 o 
   5   6  14       82.72       90.43     12.13 o 
   6   6  14       20.79       19.53     10.20 o 
   7   6  14       65.67       89.93     28.67 o 
   8   6  14        1.88        0.00      9.72 o 
   0   7  14       26.95       26.58      8.55 o 
   1   7  14        5.40        4.47      5.40 o 
   2   7  14       53.16       51.30      7.66 o 
   3   7  14       52.78       41.05      7.59 o 
   4   7  14        2.10        0.00      6.16 o 
   5   7  14       26.24       19.98      9.60 o 
   6   7  14        2.65        8.80      9.64 o 
   7   7  14       85.28       89.81     13.07 o 
   8   7  14        8.89       10.05     10.47 o 
   0   8  14      688.66      662.76     25.77 o 
   1   8  14       60.95       55.36      8.58 o 
   2   8  14      157.73      183.24     16.07 o 
   3   8  14       38.76       38.40      9.52 o 
   4   8  14      142.49      153.54     13.43 o 
   5   8  14       25.62       11.40      9.38 o 
   6   8  14       13.98       18.87     10.16 o 
   7   8  14        1.32        6.89     10.04 o 
   8   8  14       43.35       66.02     14.43 o 
   0   9  14      106.87       97.17     11.56 o 
   1   9  14        4.83        5.60      5.53 o 
   2   9  14        6.83        0.83      6.52 o 
   3   9  14        4.36        1.19      6.53 o 
   4   9  14       19.60       15.08      7.34 o 
   5   9  14        6.97        0.00      8.84 o 
   6   9  14       15.43       31.23     10.76 o 
   7   9  14        2.29        5.30     10.07 o 
   8   9  14       15.79       10.15     10.46 o 
   0  10  14      207.50      226.54     15.05 o 
   1  10  14      126.91      129.88     10.02 o 
   2  10  14      170.37      187.19     12.23 o 
   3  10  14        5.28        5.84      6.85 o 
   4  10  14      201.82      217.14     12.70 o 
   5  10  14        2.28        0.00      9.26 o 
   6  10  14        9.90       31.05     10.86 o 
   7  10  14       30.31       21.96     15.63 o 
   0  11  14       48.86       61.93      9.97 o 
   1  11  14       13.86        6.66      7.03 o 
   2  11  14       14.62        4.94      6.70 o 
   3  11  14       69.73       64.90      8.68 o 
   4  11  14        4.64        0.00      7.00 o 
   5  11  14       11.99        9.69      9.36 o 
   6  11  14        3.24       11.12     10.62 o 
   7  11  14       10.82        5.97     13.84 o 
   0  12  14        1.31        0.67     11.84 o 
   1  12  14       39.90       38.15     10.14 o 
   2  12  14        0.56        0.00      6.73 o 
   3  12  14       12.04        3.24      7.09 o 
   4  12  14       71.66       90.12     14.94 o 
   5  12  14       70.93       77.09     19.22 o 
   6  12  14       22.87       26.69     10.93 o 
   0  13  14       31.73       26.07     13.57 o 
   1  13  14        5.82        0.00      6.73 o 
   2  13  14      148.60      157.37     18.88 o 
   3  13  14       10.21       11.02      7.55 o 
   4  13  14       68.41       82.59      9.91 o 
   5  13  14        1.53        7.68     10.04 o 
   6  13  14        0.78        0.00      9.87 o 
   0  14  14       33.91       54.28     15.43 o 
   1  14  14        9.00       13.88      8.96 o 
   2  14  14       56.54       61.74      9.30 o 
   3  14  14        4.58       13.15      9.15 o 
   4  14  14       10.12       26.35     11.14 o 
   5  14  14       37.27       41.70     11.80 o 
   0  15  14      110.64      110.02     18.49 o 
   1  15  14       18.27        8.22      9.25 o 
   2  15  14       37.88       43.95      8.99 o 
   3  15  14       11.47       19.36      8.35 o 
   4  15  14        6.11       16.92     11.05 o 
   5  15  14       32.05       28.68     11.95 o 
   0  16  14       10.56       16.23     13.84 o 
   1  16  14       17.35       29.57     10.91 o 
   2  16  14       44.51       59.38     11.80 o 
   3  16  14       16.48        5.55      8.10 o 
   4  16  14        0.67        5.94     10.90 o 
   0  17  14      319.11      392.71     32.06 o 
   1  17  14        3.82       19.69     10.63 o 
   2  17  14        6.97       14.63     10.40 o 
   3  17  14        4.68        5.60      9.93 o 
   2   0  15       21.90       21.44      8.62 o 
   4   0  15      270.40      257.82     24.35 o 
   6   0  15        7.32        6.52     13.44 o 
   8   0  15      193.40      220.57     25.01 o 
   1   1  15       51.03       46.05      6.54 o 
   2   1  15      152.01      163.51      9.16 o 
   3   1  15       83.43       95.33      9.43 o 
   4   1  15      225.65      316.64     19.37 o 
   5   1  15       17.42       18.44     10.15 o 
   6   1  15       28.64       25.09     10.23 o 
   7   1  15        0.54        1.83      9.68 o 
   8   1  15       12.06        4.63     10.70 o 
   1   2  15       77.11       95.16      7.72 o 
   2   2  15       29.11       17.58      6.08 o 
   3   2  15      132.44      112.98     11.04 o 
   4   2  15      114.17      107.70     12.78 o 
   5   2  15       89.52       80.77     12.17 o 
   6   2  15       52.98       58.34     16.30 o 
   7   2  15       10.80       12.24     10.44 o 
   8   2  15       95.16      105.90     14.11 o 
   1   3  15        6.66        7.66      5.50 o 
   2   3  15       62.94       60.71      7.00 o 
   3   3  15      309.83      292.40     13.96 o 
   4   3  15      137.37      137.16     13.58 o 
   5   3  15       11.60        3.97      9.36 o 
   6   3  15        8.10        6.75      9.87 o 
   7   3  15        5.18        9.45     10.29 o 
   8   3  15        5.82       11.13     11.00 o 
   1   4  15       42.96       47.96      6.56 o 
   2   4  15       26.30       33.63      6.38 o 
   3   4  15       87.65       88.22      9.22 o 
   4   4  15       79.86       80.70     12.77 o 
   5   4  15       49.04       48.88     11.43 o 
   6   4  15        6.58        4.71      9.87 o 
   7   4  15        3.98        1.94     10.01 o 
   8   4  15       13.04       15.90     11.00 o 
   1   5  15       56.07       55.33      6.97 o 
   2   5  15       35.10       28.19      7.24 o 
   3   5  15        3.89        3.54      6.57 o 
   4   5  15       15.79       13.49      9.26 o 
   5   5  15       34.92       30.01     11.84 o 
   6   5  15        2.25       10.91     15.90 o 
   7   5  15       27.35       19.27     11.16 o 
   1   6  15       56.32       59.63      7.24 o 
   2   6  15       30.06       21.79      7.16 o 
   3   6  15       37.95       20.90      8.09 o 
   4   6  15        1.49        0.00      8.80 o 
   5   6  15       38.92       42.54     11.11 o 
   6   6  15       65.51       63.69     12.31 o 
   7   6  15        0.21        0.00     10.00 o 
   1   7  15       36.24       36.40      6.59 o 
   2   7  15      271.28      253.08     13.23 o 
   3   7  15       29.29       16.08      7.42 o 
   4   7  15       22.04       23.17      9.78 o 
   5   7  15       48.81       45.90     11.24 o 
   6   7  15       17.68       12.61     10.15 o 
   7   7  15       26.33       30.12     11.74 o 
   1   8  15        3.02        0.00      6.64 o 
   2   8  15       19.76       20.67      7.61 o 
   3   8  15       12.01        6.88      7.07 o 
   4   8  15       37.58       34.08     10.62 o 
   5   8  15        2.15       20.34     10.41 o 
   6   8  15        1.20        0.00      9.63 o 
   7   8  15       20.13       19.76     11.29 o 
   1   9  15       28.90       25.56      7.51 o 
   2   9  15      305.39      282.29     16.71 o 
   3   9  15       25.41       27.02      7.90 o 
   4   9  15       74.22       84.24     12.46 o 
   5   9  15        7.59        0.00     12.90 o 
   6   9  15       90.51      101.35     21.82 o 
   1  10  15       36.08       41.02      8.05 o 
   2  10  15       50.27       61.68     10.61 o 
   3  10  15        2.55        0.00      6.76 o 
   4  10  15       90.08       97.23     13.21 o 
   5  10  15       14.82       13.91     10.62 o 
   6  10  15        2.08        0.00     10.40 o 
   1  11  15        0.45        0.00      6.78 o 
   2  11  15       50.88       52.67      8.84 o 
   3  11  15       11.56       22.07      7.92 o 
   4  11  15        8.30       13.32     10.37 o 
   5  11  15      137.73      167.62     15.88 o 
   6  11  15        3.51        2.94     10.35 o 
   1  12  15        9.71        5.26      7.21 o 
   2  12  15       35.83       37.66      8.51 o 
   3  12  15       18.54       19.51      7.96 o 
   4  12  15       64.57       70.03     12.46 o 
   5  12  15        8.86        5.94     10.44 o 
   1  13  15       17.30       32.82     10.39 o 
   2  13  15       41.00       50.57     14.49 o 
   3  13  15       13.95        1.17      7.95 o 
   4  13  15       16.97       30.31     11.36 o 
   1  14  15       23.45       43.70     11.01 o 
   2  14  15        0.04        0.00      9.40 o 
   3  14  15       39.50       36.53      9.20 o 
   4  14  15        8.39       15.03     11.36 o 
   1  15  15       15.97       18.87     10.40 o 
   2  15  15        6.53       12.46     10.18 o 
   3  15  15       24.08       32.89      9.45 o 
   1  16  15       12.60       22.95     11.01 o 
   0   0  16       41.54       14.37     12.37 o 
   2   0  16      171.66      158.45     13.68 o 
   4   0  16        5.63        0.00     13.84 o 
   6   0  16        5.61        0.00     13.97 o 
   0   1  16      218.14      244.93     16.03 o 
   1   1  16        9.75        6.01      5.92 o 
   2   1  16        7.67       17.63      6.41 o 
   3   1  16       53.14       72.81     15.90 o 
   4   1  16       75.64       59.86     12.51 o 
   5   1  16        4.44        0.00      9.39 o 
   6   1  16       10.00        4.24     10.30 o 
   7   1  16        6.85       19.35     11.33 o 
   0   2  16      117.81       91.10     11.66 o 
   1   2  16       21.07       20.04      6.42 o 
   2   2  16      355.94      392.10     18.14 o 
   3   2  16       12.69        6.91     12.77 o 
   4   2  16       36.30       14.78     10.38 o 
   5   2  16        8.53        8.35     16.43 o 
   6   2  16        5.01        0.00      9.76 o 
   7   2  16       11.74        3.12     10.54 o 
   0   3  16       41.92       24.24      9.39 o 
   1   3  16      121.18      115.16      8.51 o 
   2   3  16       57.59       69.50      9.06 o 
   3   3  16       28.45       17.31      9.97 o 
   4   3  16       59.90       53.91     11.62 o 
   5   3  16        1.18        4.97      9.92 o 
   6   3  16       10.59        3.80     10.21 o 
   7   3  16       60.49       62.85     12.83 o 
   0   4  16       24.59       16.99     10.71 o 
   1   4  16       39.99       42.73      7.11 o 
   2   4  16       18.53        6.71     10.93 o 
   3   4  16       66.37       66.27     21.55 o 
   4   4  16      104.12       84.98     12.51 o 
   5   4  16       27.22       42.07     13.57 o 
   6   4  16        1.86        0.00      9.87 o 
   0   5  16       15.10        7.10      8.94 o 
   1   5  16       39.15       27.20      6.93 o 
   2   5  16        4.96        0.00      6.66 o 
   3   5  16       66.91       74.23     31.13 o 
   4   5  16       14.95       19.68     10.30 o 
   5   5  16       37.92       28.84     11.24 o 
   6   5  16        0.51        0.00     16.76 o 
   0   6  16       49.12       70.40     18.82 o 
   1   6  16       42.69       24.78      7.95 o 
   2   6  16       11.06        1.44      7.20 o 
   3   6  16        5.22        5.98      9.91 o 
   4   6  16        8.96        6.87     10.06 o 
   5   6  16        8.05       18.39     10.72 o 
   6   6  16        0.71        0.00     18.16 o 
   0   7  16      619.08      623.20     26.51 o 
   1   7  16       14.66       11.93      7.04 o 
   2   7  16       25.94       26.84      8.11 o 
   3   7  16       42.86       35.19     10.62 o 
   4   7  16       13.19       14.76     10.39 o 
   5   7  16       28.92       31.65     11.34 o 
   6   7  16       18.10       22.76     11.45 o 
   0   8  16      127.00      132.13     13.50 o 
   1   8  16        6.18        7.20      7.35 o 
   2   8  16       61.29       52.68      8.95 o 
   3   8  16       23.58       32.47     10.92 o 
   4   8  16      197.25      196.38     16.55 o 
   5   8  16        9.94       13.97     10.72 o 
   0   9  16      336.96      301.99     26.47 o 
   1   9  16        0.91        1.81     10.40 o 
   2   9  16       50.50       39.48      8.42 o 
   3   9  16        2.10        0.00      9.36 o 
   4   9  16       15.85        5.60     10.49 o 
   5   9  16        7.47        7.34     10.24 o 
   0  10  16       49.96       28.47     14.37 o 
   1  10  16        2.17        0.00      9.00 o 
   2  10  16       13.71       10.41      7.77 o 
   3  10  16       17.41       10.60      7.87 o 
   4  10  16       47.47       63.97     12.61 o 
   0  11  16       99.50      102.04     18.09 o 
   1  11  16        5.56        3.40      9.22 o 
   2  11  16       16.70       10.20      7.88 o 
   3  11  16       48.80       47.08     24.08 o 
   4  11  16       27.38       11.66     10.97 o 
   0  12  16        2.20        0.00     12.77 o 
   1  12  16        8.37       11.29      9.76 o 
   2  12  16        9.75        3.62      8.14 o 
   3  12  16        0.39        0.00      9.59 o 
   0  13  16       17.15        6.25     14.37 o 
   1  13  16        9.06        0.00     18.36 o 
   2  13  16       28.27       29.79     11.21 o 
   2   0  17        0.28       12.77     13.84 o 
   4   0  17       82.27       88.87     19.29 o 
   1   1  17        3.48        0.00      5.97 o 
   2   1  17        5.39        0.00      9.49 o 
   3   1  17        4.12        0.00      9.68 o 
   4   1  17        3.08        0.00     10.06 o 
   5   1  17        8.26        0.00     10.98 o 
   1   2  17       16.54       12.74      7.62 o 
   2   2  17       40.55       29.53     10.91 o 
   3   2  17       27.27       23.57     10.75 o 
   4   2  17        2.48        3.19     10.37 o 
   5   2  17       12.40       12.74     11.25 o 
   1   3  17       15.26       15.78      7.72 o 
   2   3  17        0.24        0.00      9.56 o 
   3   3  17       11.81       28.36     10.44 o 
   4   3  17        1.37        0.00     16.56 o 
   5   3  17       10.11       22.59     11.18 o 
   1   4  17        2.83        0.00      7.26 o 
   2   4  17       74.12       70.10      9.84 o 
   3   4  17        1.01        1.41      9.92 o 
   4   4  17        3.18        0.39     10.19 o 
   5   4  17       42.58       41.62     12.13 o 
   1   5  17       37.51       30.93      8.63 o 
   2   5  17       57.38       53.28      9.27 o 
   3   5  17       50.12       46.73     17.89 o 
   4   5  17        5.48        7.61     10.30 o 
   5   5  17       18.58        0.00     10.66 o 
   1   6  17       18.90       29.43      8.40 o 
   2   6  17      158.80      164.47     14.00 o 
   3   6  17        0.49        1.20      9.96 o 
   4   6  17       23.10       26.31     11.38 o 
   1   7  17        9.18        7.78      7.90 o 
   2   7  17        0.31        7.35      7.65 o 
   3   7  17        8.15        1.85     10.37 o 
   4   7  17       17.25        6.44     10.33 o 
   1   8  17       11.26        9.07      7.85 o 
   2   8  17      201.58      200.67     13.12 o 
   3   8  17       15.33        7.40     10.70 o 
   1   9  17        7.36        6.08      9.36 o 
   2   9  17        9.55        3.78      8.04 o 
   3   9  17       12.11        0.00      9.82 o 
   1  10  17       25.02       20.19     10.44 o 
   2  10  17      176.84      167.52     27.79 o 
   0   0  18        7.79        0.00     12.64 o 
   2   0  18      115.58      141.81     21.95 o 
   0   1  18       12.93       10.40      9.98 o 
   1   1  18        6.59        0.00      9.26 o 
   2   1  18       42.08       46.03     12.37 o 
   3   1  18        9.10        0.00     10.82 o 
   0   2  18        1.84        8.00      9.63 o 
   1   2  18       10.01       11.38     10.30 o 
   2   2  18      104.32      135.70     15.29 o 
   3   2  18        8.13        0.00     10.78 o 
   0   3  18        9.66       12.24     14.23 o 
   1   3  18       16.04       12.05      8.40 o 
   2   3  18       12.66       13.10     10.57 o 
   3   3  18        4.52       11.75     10.65 o 
   0   4  18       30.04       32.46     15.43 o 
   1   4  18       26.68       28.15      8.98 o 
   2   4  18       17.57       23.24     11.76 o 
   0   5  18       11.56       24.48     14.50 o 
   1   5  18       28.18       31.39     16.43 o 
   2   5  18       31.08       35.62     12.02 o 
   0   6  18       45.85       33.52     15.70 o 
   1   6  18        5.84        0.00      9.34 o 
                                                 
